# Supplementary material for: Childhood nutritional stress and later-life health outcomes in medieval England: Evidence from incremental dentine analysis
Source: Sci Adv. 2025 Jul 30;11(31):eadw7076. doi: 10.1126/sciadv.adw7076 (PMC12309679; doi:10.1126/sciadv.adw7076)
Supplement: Supplementary file 2 — Tables S1 and S2 [file sciadv.adw7076_tables_s1_and_s2.zip]

Archive with 2 entries (2 files):
- adw7076_table_s1.xlsx
- adw7076_table_s2.xlsx
