# Supplementary material for: Childhood nutritional stress and later-life health outcomes in medieval England: Evidence from incremental dentine analysis
Source: Sci Adv. 2025 Jul 30;11(31):eadw7076. doi: 10.1126/sciadv.adw7076 (PMC12309679; doi:10.1126/sciadv.adw7076)
Supplement: Supplementary file 2 — Tables S1 and S2 [file sciadv.adw7076_tables_s1_and_s2.zip › adw7076_table_s1.xlsx]

## Sheet: data sorted by site
Section number	δ15N ‰	δ13C ‰	tooth notation	growth period	approx age in years
SRP 31022-1	10.718	-19.765	37	2.5-15.5	2.5
SRP 31022-2	10.688	-20.198			3.37
SRP 31022-3	11.119	-20.115			4.24
SRP 31022-4	10.7425	-19.925			5.11
SRP 31022-5	10.4575	-19.8215			5.98
SRP 31022-6	10.283	-19.6775			6.85
SRP 31022-7	10.0655	-19.6965			7.72
SRP 31022-8	9.4955	-19.9035			8.59
SRP 31022-9	9.2935	-19.967			9.46
SRP 31022-10	9.237	-19.948			10.33
SRP 31022-11	9.4695	-19.8615			11.2
SRP 31022-12	9.6825	-19.795			12.07
SRP 31022-13	9.5145	-19.8605			12.94
SRP 31022-14	8.962	-19.903			13.81
SRP 31022-15	8.478	-20.101			14.68
SRP 31022-16	8.5395	-20.2325			15.55
SRP 23230-1	11.112	-20.304	34	2.5-13.5	2.5
SRP 23230-2	11.2605	-20.0635			3.23
SRP 23230-3	11.9565	-19.7185			3.96
SRP 23230-4	12.86	-19.32			4.69
SRP 23230-5	13.3215	-19.146			5.42
SRP 23230-6	13.113	-19.174			6.15
SRP 23230-7	13.131	-19.092			6.88
SRP 23230-8	13.095	-19.0745			7.61
SRP 23230-9	12.995	-19.0005			8.34
SRP 23230-10	12.931	-19.023			9.07
SRP 23230-11	12.532	-19.1			9.8
SRP 23230-12	12.3435	-19.114			10.53
SRP 23230-13	12.3375	-19.133			11.26
SRP 23230-14	12.6425	-19.0795			11.99
SRP 23230-15	12.641	-19.0235			12.72
SRP 23230-16	12.9045	-18.855			13.45
SRP 32452-1	15.2995	-18.368	37	2.5-15.5	2.5
SRP 32452-2	14.972	-18.4025			3.37
SRP 32452-3	13.56	-18.9225			4.24
SRP 32452-4	11.601	-19.3175			5.11
SRP 32452-5	11.592	-19.256			5.98
SRP 32452-6	11.837	-19.165			6.85
SRP 32452-7	11.7055	-18.9875			7.72
SRP 32452-8	11.516	-18.813			8.59
SRP 32452-9	11.388	-18.787			9.46
SRP 32452-10	11.394	-18.7935			10.33
SRP 32452-11	11.4285	-18.777			11.2
SRP 32452-12	11.512	-18.634			12.07
SRP 32452-13	11.5085	-18.5625			12.94
SRP 32452-14	11.508	-18.4125			13.81
SRP 32452-15	11.5965	-18.3855			14.68
SRP 32452-16	12.1505	-18.3125			15.55
SRP 20755-1	12.63	-19.17	47	2.5-15.5	2.5
SRP 20755-2	12.57	-18.97			3.26
SRP 20755-3	12.49	-19.12			4.02
SRP 20755-4	12.69	-19.11			4.78
SRP 20755-5	12.93	-19.15			5.54
SRP 20755-6	13.07	-18.98			6.3
SRP 20755-7	12.63	-19.12			7.06
SRP 20755-8	12.55	-19.12			7.82
SRP 20755-9	13.28	-18.77			8.58
SRP 20755-10	13.31	-18.78			9.34
SRP 20755-11	13.26	-18.72			10.1
SRP 20755-12	13.24	-18.76			10.86
SRP 20755-13	13.12	-18.74			11.62
SRP 20755-14	12.98	-19.06			12.38
SRP 20755-15	12.49	-19.19			13.14
SRP 20755-16	12.01	-19.2			13.9
SRP 20755-17	13.08	-19.2			14.66
SRP 20755-18	13.32	-19.01			15.42
SRP 23441-1	11.88	-21.46	27	2.5-15.5	2.5
SRP 23441-2	10.97	-21.44			3.43
SRP 23441-3	10.94	-21.51			4.36
SRP 23441-4	11.29	-21.48			5.29
SRP 23441-5	11.04	-21.48			6.22
SRP 23441-6	10.96	-21.2			7.15
SRP 23441-7	11.06	-21.1			8.08
SRP 23441-8	11.04	-21.04			9.01
SRP 23441-9	10.91	-21.02			9.94
SRP 23441-10	10.75	-20.88			10.87
SRP 23441-11	10.95	-20.9			11.8
SRP 23441-12	10.86	-20.72			12.73
SRP 23441-13	11.57	-20.36			13.66
SRP 23441-14	12.03	-20.12			14.59
SRP 23441-15	12.2	-20.2			15.52
SRP 21099-1	10.57	-20.02	28	8.5-23	8.5
SRP 21099-2	11.08	-20.14			9.54
SRP 21099-3	11.22	-20.04			10.58
SRP 21099-4	10.44	-19.98			11.62
SRP 21099-5	9.38	-19.77			12.66
SRP 21099-6	9.18	-19.67			13.7
SRP 21099-7	9.33	-19.59			14.74
SRP 21099-8	10.14	-19.31			15.78
SRP 21099-9	11.54	-19.21			16.82
SRP 21099-10	12.24	-19.25			17.86
SRP 21099-11	12.01	-19.28			18.9
SRP 21099-12	12.1	-19.38			19.94
SRP 21099-13	12.09	-19.54			20.98
SRP 21099-14	12.82	-19.97			22.02
SRP 21099-15	12.4	-19.91			23.06
SRP 23448-1	12	-20.02	24	2.5-13.5	2.5
SRP 23448-2	11.74	-19.95			3.05
SRP 23448-3	11.35	-19.91			3.6
SRP 23448-4	10.91	-19.85			4.15
SRP 23448-5	9.77	-19.91			4.7
SRP 23448-6	10.17	-19.79			5.25
SRP 23448-7	10.95	-19.91			5.8
SRP 23448-8	10.74	-19.98			6.35
SRP 23448-9	10.46	-19.82			6.9
SRP 23448-10	10.18	-19.45			7.45
SRP 23448-11	10.35	-19.33			8
SRP 23448-12	10.97	-19.43			8.55
SRP 23448-13	11.52	-19.23			9.1
SRP 23448-14	11.76	-19.12			9.65
SRP 23448-15	11.75	-19.27			10.2
SRP 23448-16	11.73	-19.44			10.75
SRP 23448-17	11.87	-19.51			11.3
SRP 23448-18	11.14	-19.76			11.85
SRP 23448-19	10.76	-19.69			12.4
SRP 23448-20	10.35	-19.87			12.95
SRP 23448-21	11.14	-19.65			13.5
SRP 27501-1	9.67	-19.64	27	2.5-15.5	2.5
SRP 27501-2	10.13	-19.77			3.26
SRP 27501-3	11.77	-19.27			4.02
SRP 27501-4	11.69	-19.15			4.78
SRP 27501-5	10.39	-19.15			5.54
SRP 27501-6	10.65	-18.86			6.3
SRP 27501-7	11.36	-18.72			7.06
SRP 27501-8	12.52	-18.2			7.82
SRP 27501-9	12.75	-18.36			8.58
SRP 27501-10	12.52	-18.58			9.34
SRP 27501-11	11.52	-19.16			10.1
SRP 27501-12	11.17	-19.13			10.86
SRP 27501-13	12.37	-18.53			11.62
SRP 27501-14	13.4	-18.01			12.38
SRP 27501-15	13.54	-18.04			13.14
SRP 27501-16	14.28	-17.82			13.9
SRP 27501-17	14.1	-18.15			14.66
SRP 27501-18	14.33	-18.4			15.42
SRP 23090-1	14.32	-19.26	36	0.3-10	0.3
SRP 23090-2	12.64	-20.33			0.84
SRP 23090-3	11.94	-19.92			1.38
SRP 23090-4	10.96	-19.88			1.92
SRP 23090-5	10.59	-19.69			2.46
SRP 23090-6	10.87	-19.47			3
SRP 23090-7	11.26	-19.38			3.54
SRP 23090-8	11.56	-19.43			4.08
SRP 23090-9	11.69	-19.33			4.62
SRP 23090-10	11.76	-19.18			5.16
SRP 23090-11	11.71	-19.1			5.7
SRP 23090-12	11.95	-18.98			6.24
SRP 23090-13	12.14	-18.82			6.78
SRP 23090-14	12.43	-18.61			7.32
SRP 23090-15	12.54	-18.5			7.86
SRP 23090-16	12.25	-18.56			8.4
SRP 23090-17	11.91	-18.7			8.94
SRP 23090-18	12.12	-18.94			9.48
SRP 23090-19	12.45	-19.09			10.02
SRP 19266-1	11.12	-19.24	37	2.5-15.5	2.5
SRP 19266-2	10.94	-19.33			3.37
SRP 19266-3	10.53	-19.47			4.24
SRP 19266-4	9.91	-19.72			5.11
SRP 19266-5	9.35	-19.98			5.98
SRP 19266-6	8.15	-20.24			6.85
SRP 19266-7	7.8	-20.4			7.72
SRP 19266-8	7.56	-20.34			8.59
SRP 19266-9	7.25	-20.29			9.46
SRP 19266-10	6.57	-20.23			10.33
SRP 19266-11	6.45	-20.2			11.2
SRP 19266-12	6.59	-19.99			12.07
SRP 19266-13	7.15	-19.76			12.94
SRP 19266-14	7.74	-19.75			13.81
SRP 19266-15	7.99	-20			14.68
SRP 19266-16	7.56	-20.15			15.55
SRP 25832-1	13.779	-19.392	35	2.5-14.5	2.5
SRP 25832-2	13.0755	-19.408			3.07
SRP 25832-3	12.3235	-19.6115			3.64
SRP 25832-4	12.0395	-19.7595			4.21
SRP 25832-5	11.9125	-19.847			4.78
SRP 25832-6	11.7945	-19.7615			5.35
SRP 25832-7	11.9345	-19.521			5.92
SRP 25832-8	12.3115	-19.3185			6.49
SRP 25832-9	12.987	-19.207			7.06
SRP 25832-10	12.7435	-19.1655			7.63
SRP 25832-11	12.7955	-19.193			8.2
SRP 25832-12	12.716	-19.296			8.77
SRP 25832-13	12.619	-19.199			9.34
SRP 25832-14	12.6385	-19.2365			9.91
SRP 25832-15	12.683	-19.278			10.48
SRP 25832-16	12.6515	-19.408			11.05
SRP 25832-17	12.686	-19.351			11.62
SRP 25832-18	13.133	-19.29			12.19
SRP 25832-19	13.205	-19.3965			12.76
SRP 25832-20	13.1575	-19.571			13.33
SRP 25832-21	13.015	-19.61			13.9
SRP 25832-22	13.037	-19.456			14.47
SRP 15339-1	13.698	-19.436	17	2.5-15.5	2.5
SRP 15339-2	13.1345	-19.46			3.3125
SRP 15339-3	12.611	-19.983			4.125
SRP 15339-4	12.5645	-20.233			4.9375
SRP 15339-5	11.782	-19.979			5.75
SRP 15339-6	12.333	-19.791			6.5625
SRP 15339-7	12.16	-19.763			7.375
SRP 15339-8	11.9195	-19.859			8.1875
SRP 15339-9	12.1565	-19.925			9
SRP 15339-10	12.485	-20.1995			9.8125
SRP 15339-11	12.452	-20.321			10.625
SRP 15339-12	12.16	-20.401			11.4375
SRP 15339-13	12.394	-20.1			12.25
SRP 15339-14	12.463	-19.708			13.0625
SRP 15339-15	13.0065	-19.82			13.875
SRP 15339-16	13.397	-19.634			14.6875
SRP 15339-17	12.806	-19.776			15.5
SRP 30536-1	12.9485	-20.6485	47	2.5-15.5	2.5
SRP 30536-2	12.4895	-20.586			3.222
SRP 30536-3	12.65	-20.4665			3.944
SRP 30536-4	12.8935	-20.041			4.666
SRP 30536-5	12.7765	-19.8635			5.388
SRP 30536-6	12.7235	-19.368			6.11
SRP 30536-7	12.621	-19.3015			6.832
SRP 30536-8	12.711	-19.381			7.554
SRP 30536-9	12.642	-19.568			8.276
SRP 30536-10	12.6405	-19.808			8.998
SRP 30536-11	12.628	-19.949			9.72
SRP 30536-12	12.696	-20.0165			10.442
SRP 30536-13	12.5665	-20.2905			11.164
SRP 30536-14	12.376	-20.4675			11.886
SRP 30536-15	12.2405	-20.473			12.608
SRP 30536-16	11.9975	-20.5605			13.33
SRP 30536-17	11.7825	-20.5085			14.052
SRP 30536-18	12.0925	-20.2355			14.774
SRP 30536-19	12.3485	-19.849			15.496
SRP 20360-1	15.7	-19.3	16	0.3-9.5	0.3
SRP 20360-2	16.1	-19.13			0.88
SRP 20360-3	14.87	-19.42			1.46
SRP 20360-4	13.55	-19.52			2.04
SRP 20360-5	13.28	-19.27			2.62
SRP 20360-6	13.42	-19.08			3.2
SRP 20360-7	13.29	-19.16			3.78
SRP 20360-8	12.96	-19.24			4.36
SRP 20360-9	12.82	-19.35			4.94
SRP 20360-10	12.79	-19.44			5.52
SRP 20360-11	12.8	-19.48			6.1
SRP 20360-12	12.77	-19.46			6.68
SRP 20360-13	12.79	-19.45			7.26
SRP 20360-14	12.56	-19.3			7.84
SRP 20360-15	12.07	-19.3			8.42
SRP 20360-16	11.07	-19.36			9
SRP 20360-17	10.74	-19.28			9.58
SRP 27177-1	13.77	-19.58	24	2.5-13.5	2.5
SRP 27177-2	14.04	-19.37			3.23
SRP 27177-3	13.79	-19.42			3.96
SRP 27177-4	13.72	-19.32			4.69
SRP 27177-5	13.67	-19.24			5.42
SRP 27177-6	13.53	-19.11			6.15
SRP 27177-7	13.19	-19.01			6.88
SRP 27177-8	13.02	-18.92			7.61
SRP 27177-9	12.99	-18.8			8.34
SRP 27177-10	12.84	-18.84			9.07
SRP 27177-11	12.96	-18.75			9.8
SRP 27177-12	13.16	-18.73			10.53
SRP 27177-13	13.1	-18.51			11.26
SRP 27177-14	13.01	-18.61			11.99
SRP 27177-15	12.91	-18.64			12.72
SRP 27177-16	13.06	-18.62			13.45
SRP 6381-1	10.048	-21.1095	37	2.5-15.5	2.5
SRP 6381-2	10.119	-20.9905			3.367
SRP 6381-3	9.9505	-20.7935			4.234
SRP 6381-4	9.842	-20.679			5.101
SRP 6381-5	9.8125	-20.595			5.968
SRP 6381-6	9.865	-20.665			6.835
SRP 6381-7	10.045	-20.828			7.702
SRP 6381-8	10.1525	-20.7795			8.569
SRP 6381-9	10.418	-20.746			9.436
SRP 6381-10	10.42	-20.6925			10.303
SRP 6381-11	10.2935	-20.6425			11.17
SRP 6381-12	10.248	-20.5495			12.037
SRP 6381-13	10.2875	-20.5195			12.904
SRP 6381-14	10.4565	-20.6135			13.771
SRP 6381-15	10.547	-20.4625			14.638
SRP 6381-16	10.092	-20.689			15.505
SRP 7701-1	11.302	-19.851	27	2.5-15.5	2.5
SRP 7701-2	11.171	-19.516			3.367
SRP 7701-3	11.007	-19.3655			4.234
SRP 7701-4	10.8045	-19.448			5.101
SRP 7701-5	11.3015	-19.486			5.968
SRP 7701-6	11.6165	-19.507			6.835
SRP 7701-7	11.6585	-19.5155			7.702
SRP 7701-8	11.7895	-19.483			8.569
SRP 7701-9	11.797	-19.424			9.436
SRP 7701-10	11.8735	-19.4815			10.303
SRP 7701-11	11.901	-19.4465			11.17
SRP 7701-12	12.0305	-19.4535			12.037
SRP 7701-13	12.262	-19.263			12.904
SRP 7701-14	12.363	-19.2045			13.771
SRP 7701-15	11.8355	-19.4695			14.638
SRP 7701-16	11.775	-19.494			15.505
SRP 5568-1	11.228	-19.6195	38	8.5-23	8.5
SRP 5568-2	10.9205	-19.151			9.615
SRP 5568-3	10.958	-18.978			10.73
SRP 5568-4	11.2655	-19.008			11.845
SRP 5568-5	12.017	-18.781			12.96
SRP 5568-6	12.423	-18.623			14.075
SRP 5568-7	13.2015	-18.273			15.19
SRP 5568-8	13.6185	-18.211			16.305
SRP 5568-9	13.627	-18.231			17.42
SRP 5568-10	13.7535	-18.2585			18.535
SRP 5568-11	13.9335	-18.246			19.65
SRP 5568-12	14.2495	-18.2545			20.765
SRP 5568-13	14.5275	-18.3455			21.88
SRP 5568-14	15.334	-17.874			22.995
SRP 27482-1	12.975	-19.6985	36	0.3-10	0.3
SRP 27482-2	12.0665	-19.9855			0.871
SRP 27482-3	10.9135	-19.983			1.442
SRP 27482-4	10.252	-19.855			2.013
SRP 27482-5	10.0985	-19.9385			2.584
SRP 27482-6	9.6065	-19.7615			3.155
SRP 27482-7	9.836	-19.399			3.726
SRP 27482-8	9.723	-19.45			4.297
SRP 27482-9	9.435	-19.556			4.868
SRP 27482-10	9.2575	-19.5735			5.439
SRP 27482-11	8.9965	-19.5385			6.01
SRP 27482-12	8.78	-19.5265			6.581
SRP 27482-13	9.03	-19.5835			7.152
SRP 27482-14	8.99	-19.4525			7.723
SRP 27482-15	9.2055	-19.342			8.294
SRP 27482-16	8.932	-19.236			8.865
SRP 27482-17	8.953	-19.506			9.436
SRP 27482-18	8.576	-19.922			10.007
SRP 2487-1	14.21	-18.56	37	2.5-15.5	2.5
SRP 2487-2	13.46	-18.38			3.26
SRP 2487-3	13.32	-18.31			4.02
SRP 2487-4	13.47	-18.13			4.78
SRP 2487-5	13.66	-18			5.54
SRP 2487-6	13.62	-17.94			6.3
SRP 2487-7	13.13	-18.18			7.06
SRP 2487-8	13.39	-18.16			7.82
SRP 2487-9	13.41	-18.06			8.58
SRP 2487-10	13.41	-18.12			9.34
SRP 2487-11	13.23	-18.23			10.1
SRP 2487-12	13.09	-18.24			10.86
SRP 2487-13	13.23	-18.19			11.62
SRP 2487-14	13.34	-18.19			12.38
SRP 2487-15	13.37	-18.12			13.14
SRP 2487-16	13.55	-18.02			13.9
SRP 2487-17	13.47	-18.18			14.66
SRP 2487-18	13.11	-18.42			15.42
SRP 2679-1	14.29	-19.24	14	2.5-13.5	2.5
SRP 2679-2	13.38	-19.37			3.1875
SRP 2679-3	12.59	-19.32			3.875
SRP 2679-4	11.64	-19.09			4.5625
SRP 2679-5	11.46	-19.17			5.25
SRP 2679-6	11.52	-19.23			5.9375
SRP 2679-7	11.83	-19.16			6.625
SRP 2679-8	12.24	-18.73			7.3125
SRP 2679-9	12.17	-18.67			8
SRP 2679-10	12.27	-18.58			8.6875
SRP 2679-11	12.36	-18.57			9.375
SRP 2679-12	12.38	-18.49			10.0625
SRP 2679-13	12.23	-18.53			10.75
SRP 2679-14	12.09	-18.61			11.4375
SRP 2679-15	12.27	-18.64			12.125
SRP 2679-16	12.6	-18.72			12.8125
SRP 2679-17	12.58	-18.94			13.5
SRP 3934-1	11.08	-20.49	35	2.5-14.5	2.5
SRP 3934-2	11.07	-20.18			3.3571
SRP 3934-3	11.02	-19.96			4.2142
SRP 3934-4	10.78	-20.48			5.0713
SRP 3934-5	10.53	-20.21			5.9284
SRP 3934-6	12.5	-19.08			6.7855
SRP 3934-7	12.94	-19.13			7.6426
SRP 3934-8	13.77	-18.82			8.4997
SRP 3934-9	14.11	-18.12			9.3568
SRP 3934-10	13.85	-18.38			10.2139
SRP 3934-11	12.68	-19.96			11.071
SRP 3934-12	12.66	-19.02			11.9281
SRP 3934-13	12.1	-19.19			12.7852
SRP 3934-14	10.95	-19.48			13.6423
SRP 3934-15	12	-19.83			14.4994
SRP 5287-1	10.87	-19.92	34	2.5-13.5	2.5
SRP 5287-2	10.84	-19.64			3.1875
SRP 5287-3	10.17	-19.51			3.875
SRP 5287-4	9.36	-19.55			4.5625
SRP 5287-5	9.18	-19.46			5.25
SRP 5287-6	11.41	-19.06			5.9375
SRP 5287-7	12.09	-18.73			6.625
SRP 5287-8	12.53	-18.45			7.3125
SRP 5287-9	12.51	-18.22			8
SRP 5287-10	12.42	-18.09			8.6875
SRP 5287-11	12.56	-18.26			9.375
SRP 5287-12	12.5	-18.39			10.0625
SRP 5287-13	12.49	-18.4			10.75
SRP 5287-14	12.45	-18.6			11.4375
SRP 5287-15	12.72	-18.52			12.125
SRP 5287-16	12.88	-18.63			12.8125
SRP 5287-17	13.43	-18.69			13.5
SRP 6571-1	12.64	-20.84	25	2.5-14.5	2.5
SRP 6571-2	12.1	-20.62			3.2059
SRP 6571-3	12.07	-20.39			3.9118
SRP 6571-4	12.19	-20.25			4.6177
SRP 6571-5	12.36	-19.93			5.3236
SRP 6571-6	11.8	-19.71			6.0295
SRP 6571-7	12.78	-19.62			6.7354
SRP 6571-8	12.86	-19.92			7.4413
SRP 6571-9	13.13	-19.73			8.1472
SRP 6571-10	13.6	-19.54			8.8531
SRP 6571-11	13.35	-19.5			9.559
SRP 6571-12	13.3	-19.5			10.2649
SRP 6571-13	13.27	-19.52			10.9708
SRP 6571-14	13.5	-19.65			11.6767
SRP 6571-15	13.56	-19.67			12.3826
SRP 6571-16	13.4	-19.68			13.0885
SRP 6571-17	13.68	-19.5			13.7944
SRP 6571-18	13.99	-19.4			14.5003
SRP 7266-1	12.02	-20.12	45	2.5-14.5	2.5
SRP 7266-2	12.31	-19.94			3.25
SRP 7266-3	12.04	-20.08			4
SRP 7266-4	11.83	-20.18			4.75
SRP 7266-5	11.69	-20			5.5
SRP 7266-6	11.6	-20.13			6.25
SRP 7266-7	11.49	-20.22			7
SRP 7266-8	11.45	-20.27			7.75
SRP 7266-9	11.29	-20.27			8.5
SRP 7266-10	11.14	-20.27			9.25
SRP 7266-11	11.38	-20.19			10
SRP 7266-12	11.57	-20.39			10.75
SRP 7266-13	12	-20.11			11.5
SRP 7266-14	12.81	-19.65			12.25
SRP 7266-15	12.87	-19.6			13
SRP 7266-16	13.1	-19.44			13.75
SRP 7266-17	13.59	-19.52			14.5
SRP 9420-1	14.11	-18.98	34	2.5-13.5	2.5
SRP 9420-2	14.08	-18.73			3.1471
SRP 9420-3	13.77	-18.81			3.7942
SRP 9420-4	13.71	-18.97			4.4413
SRP 9420-5	13.93	-19.42			5.0884
SRP 9420-6	12.77	-19.82			5.7355
SRP 9420-7	12.19	-19.69			6.3826
SRP 9420-8	12.79	-19.58			7.0297
SRP 9420-9	12.96	-19.53			7.6768
SRP 9420-10	12.51	-19.59			8.3239
SRP 9420-11	12.4	-19.26			8.971
SRP 9420-12	13.04	-18.87			9.6181
SRP 9420-13	13.22	-18.69			10.2652
SRP 9420-14	13.1	-18.85			10.9123
SRP 9420-15	13.19	-19.04			11.5594
SRP 9420-16	13.26	-18.96			12.2065
SRP 9420-17	13.6	-18.89			12.8536
SRP 9420-18	14.1	-18.98			13.5007
SRP 9632-1	13.98	-19.78	34	2.5-13.5	2.5
SRP 9632-2	13.39	-19.68			3.0789
SRP 9632-3	12.92	-19.74			3.6578
SRP 9632-4	12.54	-19.8			4.2367
SRP 9632-5	11.53	-19.71			4.8156
SRP 9632-6	11.82	-19.45			5.3945
SRP 9632-7	12.64	-19.55			5.9734
SRP 9632-8	12.36	-19.78			6.5523
SRP 9632-9	11.67	-19.85			7.1312
SRP 9632-10	11.41	-19.54			7.7101
SRP 9632-11	11.67	-19.52			8.289
SRP 9632-12	11.6	-19.61			8.8679
SRP 9632-13	11.52	-19.77			9.4468
SRP 9632-14	11.46	-19.79			10.0257
SRP 9632-15	11.55	-19.88			10.6046
SRP 9632-16	11.72	-19.7			11.1835
SRP 9632-17	11.98	-19.68			11.7624
SRP 9632-18	12.31	-19.71			12.3413
SRP 9632-19	12.92	-19.4			12.9202
SRP 9632-20	13.37	-19.25			13.4991
SRP 9789-1	9.79	-19.91	44	2.5-13.5	2.5
SRP 9789-2	9.48	-20.23			3.0789
SRP 9789-3	9.23	-20.49			3.6578
SRP 9789-4	9.41	-20.6			4.2367
SRP 9789-5	9.67	-20.93			4.8156
SRP 9789-6	9.55	-20.82			5.3945
SRP 9789-7	8.86	-20.53			5.9734
SRP 9789-8	8.97	-20.22			6.5523
SRP 9789-9	9.62	-19.83			7.1312
SRP 9789-10	9.93	-19.58			7.7101
SRP 9789-11	9.99	-19.64			8.289
SRP 9789-12	10	-19.74			8.8679
SRP 9789-13	10	-19.69			9.4468
SRP 9789-14	9.85	-20.04			10.0257
SRP 9789-15	9.75	-20.11			10.6046
SRP 9789-16	9.87	-19.98			11.1835
SRP 9789-17	10.29	-19.67			11.7624
SRP 9789-18	10.6	-19.74			12.3413
SRP 9789-19	11.03	-19.78			12.9202
SRP 9789-20	11.25	-19.83			13.4991
SRP 10765-1	10.33	-20.64	45	2.5-14.5	2.5
SRP 10765-2	10.42	-20.33			3.25
SRP 10765-3	11.01	-19.86			4
SRP 10765-4	11.28	-19.87			4.75
SRP 10765-5	11.17	-19.94			5.5
SRP 10765-6	11.37	-19.95			6.25
SRP 10765-7	11.38	-19.95			7
SRP 10765-8	11.08	-20			7.75
SRP 10765-9	11.12	-19.92			8.5
SRP 10765-10	10.78	-20.02			9.25
SRP 10765-11	10.8	-19.99			10
SRP 10765-12	10.71	-20.09			10.75
SRP 10765-13	10.78	-20.06			11.5
SRP 10765-14	10.99	-20.06			12.25
SRP 10765-15	11.15	-19.92			13
SRP 10765-16	11.45	-19.89			13.75
SRP 10765-17	12.21	-19.73			14.5
SRP 11471-1	10.01	-19.71	35	2.5-14.5	2.5
SRP 11471-2	9.77	-19.83			3.1316
SRP 11471-3	9.69	-19.67			3.7632
SRP 11471-4	9.99	-19.41			4.3948
SRP 11471-5	9.45	-19.69			5.0264
SRP 11471-6	9.2	-19.68			5.658
SRP 11471-7	9.35	-19.76			6.2896
SRP 11471-8	9.13	-19.97			6.9212
SRP 11471-9	9.05	-19.96			7.5528
SRP 11471-10	9.01	-19.85			8.1844
SRP 11471-11	9.48	-19.5			8.816
SRP 11471-12	9.66	-19.36			9.4476
SRP 11471-13	9.81	-19.36			10.0792
SRP 11471-14	9.71	-19.29			10.7108
SRP 11471-15	9.98	-19.17			11.3424
SRP 11471-16	10.38	-19.15			11.974
SRP 11471-17	10.39	-19.18			12.6056
SRP 11471-18	10.39	-19.3			13.2372
SRP 11471-19	11.07	-19.31			13.8688
SRP 11471-20	11.26	-19.38			14.5004
SRP 12379-1	14.11	-19.2	14/15	2.5-13.5	2.5
SRP 12379-2	13.61	-19.01			3.111
SRP 12379-3	13.49	-18.97			3.722
SRP 12379-4	12.75	-19.2			4.333
SRP 12379-5	12.4	-19.19			4.944
SRP 12379-6	12.51	-19.43			5.555
SRP 12379-7	12.77	-19.26			6.166
SRP 12379-8	12.24	-19.05			6.777
SRP 12379-9	12.27	-18.78			7.388
SRP 12379-10	12.5	-18.73			7.999
SRP 12379-11	12.78	-18.74			8.61
SRP 12379-12	12.87	-18.8			9.221
SRP 12379-13	12.76	-18.94			9.832
SRP 12379-14	12.44	-18.85			10.443
SRP 12379-15	12.5	-18.83			11.054
SRP 12379-16	12.7	-18.83			11.665
SRP 12379-17	12.68	-19.01			12.276
SRP 12379-18	13.14	-19.14			12.887
SRP 12379-19	12.84	-19.34			13.498
SRP 17539-1	11.91	-20.24	35	2.5-14.5	2.5
SRP 17539-2	11.61	-20.05			3.1667
SRP 17539-3	11.27	-20.29			3.8334
SRP 17539-4	11.59	-19.89			4.5001
SRP 17539-5	11.66	-19.89			5.1668
SRP 17539-6	11.55	-20.02			5.8335
SRP 17539-7	11.22	-19.91			6.5002
SRP 17539-8	10.99	-20.23			7.1669
SRP 17539-9	10.9	-19.94			7.8336
SRP 17539-10	11.05	-19.67			8.5003
SRP 17539-11	10.82	-19.54			9.167
SRP 17539-12	10.77	-19.56			9.8337
SRP 17539-13	10.73	-19.66			10.5004
SRP 17539-14	11.02	-19.78			11.1671
SRP 17539-15	11.34	-19.68			11.8338
SRP 17539-16	10.79	-20.07			12.5005
SRP 17539-17	9.99	-20.2			13.1672
SRP 17539-18	9.97	-19.96			13.8339
SRP 17539-19	10.93	-19.47			14.5006
SRP 18138-1	13.8	-18.95	35	2.5-14.5	2.5
SRP 18138-2	13.63	-18.65			3.5
SRP 18138-3	13.34	-18.58			4.5
SRP 18138-4	13.51	-18.78			5.5
SRP 18138-5	13.4	-18.98			6.5
SRP 18138-6	13.49	-19			7.5
SRP 18138-7	13.42	-18.88			8.5
SRP 18138-8	13.18	-18.67			9.5
SRP 18138-9	12.82	-18.58			10.5
SRP 18138-10	12.74	-18.5			11.5
SRP 18138-11	12.72	-18.51			12.5
SRP 18138-12	12.82	-18.72			13.5
SRP 18138-13	12.94	-19.68			14.5
SRP 19147-1	11.71	-19.6	34	2.5-13.5	2.5
SRP 19147-2	11.5	-19.62			3.1111
SRP 19147-3	11.88	-19.69			3.7222
SRP 19147-4	12.85	-19.57			4.3333
SRP 19147-5	13.13	-19.28			4.9444
SRP 19147-6	12.39	-19.22			5.5555
SRP 19147-7	12	-19.25			6.1666
SRP 19147-8	12.43	-19.31			6.7777
SRP 19147-9	12.67	-18.95			7.3888
SRP 19147-10	12.83	-18.94			7.9999
SRP 19147-11	12.13	-19.26			8.611
SRP 19147-12	12.02	-19.18			9.2221
SRP 19147-13	12.3	-19.14			9.8332
SRP 19147-14	12.25	-18.93			10.4443
SRP 19147-15	12.09	-18.92			11.0554
SRP 19147-16	12.4	-18.89			11.6665
SRP 19147-17	12.73	-18.82			12.2776
SRP 19147-18	12.89	-18.66			12.8887
SRP 19147-19	12.95	-18.82			13.4998
SRP 19294-1	12.22	-20.22	47	2.5-15.5	2.5
SRP 19294-2	12.37	-20.07			3.3125
SRP 19294-3	12.19	-20.08			4.125
SRP 19294-4	12.17	-19.81			4.9375
SRP 19294-5	12.05	-19.51			5.75
SRP 19294-6	11.65	-19.57			6.5625
SRP 19294-7	11.55	-19.58			7.375
SRP 19294-8	11.71	-19.39			8.1875
SRP 19294-9	11.95	-19.39			9
SRP 19294-10	12.16	-19.36			9.8125
SRP 19294-11	12.38	-19.46			10.625
SRP 19294-12	12.54	-19.6			11.4375
SRP 19294-13	12.61	-19.66			12.25
SRP 19294-14	12.46	-19.69			13.0625
SRP 19294-15	12.06	-19.66			13.875
SRP 19294-16	12.23	-19.53			14.6875
SRP 19294-17	12.47	-19.38			15.5
SRP 19503-1	14.11	-19.09	15	2.5-14.5	2.5
SRP 19503-2	14.09	-18.97			3.3
SRP 19503-3	13.64	-19.22			4.1
SRP 19503-4	13.43	-19.19			4.9
SRP 19503-5	13.18	-19.26			5.7
SRP 19503-6	11.97	-19.37			6.5
SRP 19503-7	11.37	-19.56			7.3
SRP 19503-8	12.55	-19.34			8.1
SRP 19503-9	12.12	-19.07			8.9
SRP 19503-10	12.39	-19.08			9.7
SRP 19503-11	12.55	-18.92			10.5
SRP 19503-12	13.09	-18.65			11.3
SRP 19503-13	13.26	-18.28			12.1
SRP 19503-14	13.5	-18.29			12.9
SRP 19503-15	13.52	-18.39			13.7
SRP 19503-16	13.78	-18.49			14.5
SRP 20462-1	11.71	-19.93	24	2.5-13.5	2.5
SRP 20462-2	10.73	-19.93			3.1111
SRP 20462-3	9.69	-20.22			3.7222
SRP 20462-4	9.16	-20.3			4.3333
SRP 20462-5	9.12	-19.86			4.9444
SRP 20462-6	8.9	-19.76			5.5555
SRP 20462-7	8.93	-19.55			6.1666
SRP 20462-8	9.07	-19.4			6.7777
SRP 20462-9	9.46	-19.28			7.3888
SRP 20462-10	10.04	-19.05			7.9999
SRP 20462-11	10.7	-18.9			8.611
SRP 20462-12	11.11	-18.85			9.2221
SRP 20462-13	11.41	-19.04			9.8332
SRP 20462-14	11.62	-19.07			10.4443
SRP 20462-15	11.71	-19.2			11.0554
SRP 20462-16	11.38	-19.36			11.6665
SRP 20462-17	10.46	-19.36			12.2776
SRP 20462-18	11.31	-19.19			12.8887
SRP 20462-19	12.49	-19.01			13.4998
SRP 20682-1	12.2	-19.9	44	2.5-13.5	2.5
SRP 20682-2	11.35	-20.01			3.1111
SRP 20682-3	10.96	-19.65			3.7222
SRP 20682-4	11.42	-19.17			4.3333
SRP 20682-5	12.92	-19.12			4.9444
SRP 20682-6	12.89	-19.43			5.5555
SRP 20682-7	12.78	-19.47			6.1666
SRP 20682-8	12.93	-19.38			6.7777
SRP 20682-9	12.3	-19.33			7.3888
SRP 20682-10	11.86	-19.38			7.9999
SRP 20682-11	11.52	-19.41			8.611
SRP 20682-12	11.55	-19.39			9.2221
SRP 20682-13	11.5	-19.26			9.8332
SRP 20682-14	11.38	-19.1			10.4443
SRP 20682-15	11.24	-19.02			11.0554
SRP 20682-16	11.32	-19.22			11.6665
SRP 20682-17	11.07	-19.52			12.2776
SRP 20682-18	11.45	-19.55			12.8887
SRP 20682-19	12.9	-19.24			13.4998
SRP 21273-1	10.98	-20.14	34	2.5-13.5	2.5
SRP 21273-2	11.07	-20			3.1111
SRP 21273-3	11.92	-19.76			3.7222
SRP 21273-4	11.91	-19.95			4.3333
SRP 21273-5	11.55	-19.96			4.9444
SRP 21273-6	11.2	-19.6			5.5555
SRP 21273-7	11.45	-19.14			6.1666
SRP 21273-8	12.22	-19.23			6.7777
SRP 21273-9	12.72	-19.33			7.3888
SRP 21273-10	12.7	-19.28			7.9999
SRP 21273-11	12.53	-19.02			8.611
SRP 21273-12	12.36	-19.02			9.2221
SRP 21273-13	12.32	-19.06			9.8332
SRP 21273-14	12.27	-19.1			10.4443
SRP 21273-15	12.16	-19.17			11.0554
SRP 21273-16	12.19	-19.28			11.6665
SRP 21273-17	12.34	-19.26			12.2776
SRP 21273-18	12.43	-19.33			12.8887
SRP 21273-19	12.77	-19.25			13.4998
SRP 22199-1	11.63	-19.99	44	2.5-13.5	2.5
SRP 22199-2	10.09	-20.03			3.1111
SRP 22199-3	10.14	-20.21			3.7222
SRP 22199-4	10.42	-20.01			4.3333
SRP 22199-5	10.28	-19.83			4.9444
SRP 22199-6	10.69	-19.45			5.5555
SRP 22199-7	11.49	-19.28			6.1666
SRP 22199-8	11.81	-19.05			6.7777
SRP 22199-9	12	-19.08			7.3888
SRP 22199-10	11.91	-19.04			7.9999
SRP 22199-11	12.12	-19.27			8.611
SRP 22199-12	11.62	-19.52			9.2221
SRP 22199-13	11.12	-19.32			9.8332
SRP 22199-14	11.2	-19.41			10.4443
SRP 22199-15	11.09	-19.29			11.0554
SRP 22199-16	11.58	-19.52			11.6665
SRP 22199-17	12.24	-19.44			12.2776
SRP 22199-18	11.91	-19.6			12.8887
SRP 22199-19	10.98	-20.08			13.4998
SRP 24010-1	14.1	-20.16	44	2.5-13.5	2.5
SRP 24010-2	13.91	-19.84			3.1471
SRP 24010-3	13.8	-19.45			3.7942
SRP 24010-4	13.33	-19.1			4.4413
SRP 24010-5	13.55	-19.04			5.0884
SRP 24010-6	13.44	-19.15			5.7355
SRP 24010-7	13.55	-19.11			6.3826
SRP 24010-8	13.44	-19.08			7.0297
SRP 24010-9	13.34	-19			7.6768
SRP 24010-10	13.43	-18.89			8.3239
SRP 24010-11	13.38	-18.82			8.971
SRP 24010-12	13.24	-18.89			9.6181
SRP 24010-13	13.09	-18.88			10.2652
SRP 24010-14	13.02	-19.03			10.9123
SRP 24010-15	13.12	-18.88			11.5594
SRP 24010-16	13.15	-18.84			12.2065
SRP 24010-17	13.22	-19.12			12.8536
SRP 24010-18	13.21	-19.15			13.5007
SRP 24185-1	10.84	-19.97	27	2.5-15.5	2.5
SRP 24185-2	10.41	-19.8			3.3125
SRP 24185-3	10.15	-19.77			4.125
SRP 24185-4	10.11	-19.95			4.9375
SRP 24185-5	10.25	-19.91			5.75
SRP 24185-6	10.5	-19.84			6.5625
SRP 24185-7	10.55	-19.51			7.375
SRP 24185-8	10.16	-19.69			8.1875
SRP 24185-9	9.86	-19.39			9
SRP 24185-10	12.27	-18.58			9.8125
SRP 24185-11	12.36	-18.57			10.625
SRP 24185-12	12.38	-18.49			11.4375
SRP 24185-13	12.23	-18.53			12.25
SRP 24185-14	12.09	-18.61			13.0625
SRP 24185-15	12.27	-18.64			13.875
SRP 24185-16	12.6	-18.72			14.6875
SRP 24185-17	12.58	-18.94			15.5
SRP 26522-1	13.42	-18.92	27	2.5-15.5	2.5
SRP 26522-2	13.48	-18.58			3.2222
SRP 26522-3	13.34	-18.28			3.9444
SRP 26522-4	13.25	-18.51			4.6666
SRP 26522-5	13.3	-18.46			5.3888
SRP 26522-6	12.85	-18.68			6.111
SRP 26522-7	12.12	-18.81			6.8332
SRP 26522-8	11.98	-18.52			7.5554
SRP 26522-9	12	-18.43			8.2776
SRP 26522-10	12.18	-18.35			8.9998
SRP 26522-11	12.44	-18.44			9.722
SRP 26522-12	12.62	-18.43			10.4442
SRP 26522-13	12.52	-18.45			11.1664
SRP 26522-14	12.26	-18.67			11.8886
SRP 26522-15	12.14	-18.68			12.6108
SRP 26522-16	11.91	-18.81			13.333
SRP 26522-17	12.03	-18.67			14.0552
SRP 26522-18	12.26	-18.54			14.7774
SRP 26522-19	12.31	-18.82			15.4996
SRP 27476-1	9.72	-20.51	25	2.5-14.5	2.5
SRP 27476-2	8.97	-20.4			3.3
SRP 27476-3	9.11	-20.09			4.1
SRP 27476-4	9.75	-19.93			4.9
SRP 27476-5	10.49	-20.05			5.7
SRP 27476-6	11.11	-19.55			6.5
SRP 27476-7	10.49	-19.63			7.3
SRP 27476-8	11.52	-19.3			8.1
SRP 27476-9	11.79	-19.17			8.9
SRP 27476-10	11.64	-19.13			9.7
SRP 27476-11	11.61	-18.9			10.5
SRP 27476-12	11.69	-19.08			11.3
SRP 27476-13	11.96	-19.24			12.1
SRP 27476-14	11.89	-19.62			12.9
SRP 27476-15	11.86	-19.4			13.7
SRP 27476-16	12.27	-19.31			14.5
SRP 29058-1	13.05	-19.33	44	2.5-13.5	2.5
SRP 29058-2	13.75	-19.41			3.05
SRP 29058-3	12.76	-19.75			3.6
SRP 29058-4	12.26	-19.84			4.15
SRP 29058-5	10.46	-19.57			4.7
SRP 29058-6	9.9	-19.57			5.25
SRP 29058-7	10.01	-19.82			5.8
SRP 29058-8	9.77	-19.99			6.35
SRP 29058-9	9.71	-20			6.9
SRP 29058-10	9.96	-19.71			7.45
SRP 29058-11	10.33	-19.45			8
SRP 29058-12	10.8	-19.27			8.55
SRP 29058-13	11.23	-19.15			9.1
SRP 29058-14	11.59	-19.01			9.65
SRP 29058-15	11.96	-18.85			10.2
SRP 29058-16	12.46	-19.11			10.75
SRP 29058-17	12.63	-19.11			11.3
SRP 29058-18	12.46	-19.04			11.85
SRP 29058-19	12.28	-19.11			12.4
SRP 29058-20	12.16	-19.13			12.95
SRP 29058-21	12.47	-19.13			13.5
SRP 29698-1	12.06	-20.08	27	2.5-15.5	2.5
SRP 29698-2	10.86	-20			3.3667
SRP 29698-3	10.33	-20.02			4.2334
SRP 29698-4	10.75	-19.63			5.1001
SRP 29698-5	11.14	-19.65			5.9668
SRP 29698-6	11.26	-19.68			6.8335
SRP 29698-7	10.95	-19.67			7.7002
SRP 29698-8	10.99	-19.43			8.5669
SRP 29698-9	11.16	-19.39			9.4336
SRP 29698-10	11.26	-19.55			10.3003
SRP 29698-11	11.09	-19.57			11.167
SRP 29698-12	10.79	-19.61			12.0337
SRP 29698-13	10.94	-19.69			12.9004
SRP 29698-14	11.26	-19.63			13.7671
SRP 29698-15	11.64	-19.63			14.6338
SRP 29698-16	12.04	-19.29			15.5005
SRP 30920-1	11.45	-20.04	34	2.5-13.5	2.5
SRP 30920-2	9.6	-20.33			3.1111
SRP 30920-3	10.53	-20.5			3.7222
SRP 30920-4	10.96	-20.58			4.3333
SRP 30920-5	10.89	-20.55			4.9444
SRP 30920-6	10.96	-20.35			5.5555
SRP 30920-7	10.62	-20.08			6.1666
SRP 30920-8	10.29	-19.99			6.7777
SRP 30920-9	10.02	-19.96			7.3888
SRP 30920-10	9.82	-19.93			7.9999
SRP 30920-11	9.81	-19.97			8.611
SRP 30920-12	9.64	-20.01			9.2221
SRP 30920-13	9.74	-19.93			9.8332
SRP 30920-14	9.56	-19.97			10.4443
SRP 30920-15	9.54	-19.86			11.0554
SRP 30920-16	9.56	-19.81			11.6665
SRP 30920-17	9.56	-19.85			12.2776
SRP 30920-18	9.62	-20.02			12.8887
SRP 30920-19	10.88	-19.97			13.4998
SRP 32222-1	14.13	-18.6	34	2.5-13.5	2.5
SRP 32222-2	14.22	-18.56			3.1875
SRP 32222-3	14.06	-18.53			3.875
SRP 32222-4	14.13	-18.57			4.5625
SRP 32222-5	13.7	-18.71			5.25
SRP 32222-6	13.51	-18.82			5.9375
SRP 32222-7	13.44	-18.83			6.625
SRP 32222-8	13.48	-18.74			7.3125
SRP 32222-9	13.72	-18.65			8
SRP 32222-10	13.9	-18.71			8.6875
SRP 32222-11	14	-18.69			9.375
SRP 32222-12	13.86	-18.8			10.0625
SRP 32222-13	13.84	-18.44			10.75
SRP 32222-14	13.74	-18.41			11.4375
SRP 32222-15	13.68	-18.5			12.125
SRP 32222-16	14.08	-18.43			12.8125
SRP 32222-17	14.81	-19.29			13.5
SRP 32302-1	13.64	-20.01	25	2.5-14.5	2.5
SRP 32302-2	13.16	-19.78			3.1667
SRP 32302-3	12.91	-19.64			3.8334
SRP 32302-4	12.83	-19.49			4.5001
SRP 32302-5	12.71	-19.39			5.1668
SRP 32302-6	12.66	-19.15			5.8335
SRP 32302-7	12.32	-19.1			6.5002
SRP 32302-8	12.42	-19.08			7.1669
SRP 32302-9	12.54	-19.1			7.8336
SRP 32302-10	12.52	-19.24			8.5003
SRP 32302-11	12.5	-19.18			9.167
SRP 32302-12	12.64	-19.01			9.8337
SRP 32302-13	12.97	-19.01			10.5004
SRP 32302-14	13.08	-19.01			11.1671
SRP 32302-15	13.28	-19.14			11.8338
SRP 32302-16	13.38	-18.99			12.5005
SRP 32302-17	13.32	-19.01			13.1672
SRP 32302-18	13.37	-19.07			13.8339
SRP 32302-19	13	-19.3			14.5006
SRP 2657-1	8.9645	-20.0295	38	8.5-23	8.5
SRP 2657-2	9.021	-19.451			9.406
SRP 2657-3	9.375	-19.212			10.312
SRP 2657-4	9.598	-19.3155			11.218
SRP 2657-5	9.9995	-19.761			12.124
SRP 2657-6	10.989	-19.657			13.03
SRP 2657-7	10.469	-19.716			13.936
SRP 2657-8	10.5575	-20.0645			14.842
SRP 2657-9	11.087	-19.795			15.748
SRP 2657-10	11.3065	-19.2735			16.654
SRP 2657-11	12.1315	-18.934			17.56
SRP 2657-12	13.056	-18.4415			18.466
SRP 2657-13	13.623	-17.9665			19.372
SRP 2657-14	13.961	-17.7315			20.278
SRP 2657-15	14.4375	-17.5325			21.184
SRP 2657-16	14.7185	-17.512			22.09
SRP 2657-17	15.0315	-17.608			22.996
SRP 3775-1	14.047	-18.667	17	2.5-15.5	2.5
SRP 3775-2	13.64	-18.502			3.265
SRP 3775-3	13.477	-18.587			4.03
SRP 3775-4	13.3165	-18.7085			4.795
SRP 3775-5	13.1935	-18.864			5.56
SRP 3775-6	13.0165	-19.014			6.325
SRP 3775-7	12.911	-18.9265			7.09
SRP 3775-8	12.662	-18.8435			7.855
SRP 3775-9	13.2245	-18.7845			8.62
SRP 3775-10	13.355	-18.746			9.385
SRP 3775-11	13.319	-18.5595			10.15
SRP 3775-12	13.2235	-18.574			10.915
SRP 3775-13	12.917	-18.873			11.68
SRP 3775-14	12.93	-18.994			12.445
SRP 3775-15	12.964	-19.025			13.21
SRP 3775-16	13.265	-19.131			13.975
SRP 3775-17	13.833	-18.972			14.74
SRP 3775-18	13.528	-19.015			15.505
SRP 3773-1	12.628	-18.9005	47	2.5-15.5	2.5
SRP 3773-2	12.059	-18.8945			3.3125
SRP 3773-3	11.987	-18.8425			4.125
SRP 3773-4	12.3595	-18.87			4.9375
SRP 3773-5	12.329	-18.738			5.75
SRP 3773-6	12.334	-18.6145			6.5625
SRP 3773-7	11.8745	-18.534			7.375
SRP 3773-8	11.6125	-18.5085			8.1875
SRP 3773-9	11.382	-18.399			9
SRP 3773-10	11.3025	-18.448			9.8125
SRP 3773-11	11.428	-18.3445			10.625
SRP 3773-12	11.868	-18.4935			11.4375
SRP 3773-13	11.9335	-18.4905			12.25
SRP 3773-14	12.0145	-18.54			13.0625
SRP 3773-15	12.167	-18.563			13.875
SRP 3773-16	12.1645	-18.753			14.6875
SRP 3773-17	12.2525	-18.798			15.5
SRP 25737-1	10.784	-19.458	37	2.5-15.5	2.5
SRP 25737-2	10.325	-19.577			3.3125
SRP 25737-3	10.1765	-19.6595			4.125
SRP 25737-4	9.914	-19.6745			4.9375
SRP 25737-5	9.729	-19.453			5.75
SRP 25737-6	9.926	-19.33			6.5625
SRP 25737-7	10.0675	-19.3135			7.375
SRP 25737-8	10.174	-19.2			8.1875
SRP 25737-9	10.0645	-19.284			9
SRP 25737-10	10.091	-19.3275			9.8125
SRP 25737-11	10.201	-19.2965			10.625
SRP 25737-12	10.0945	-19.329			11.4375
SRP 25737-13	9.9535	-19.437			12.25
SRP 25737-14	10.119	-19.555			13.0625
SRP 25737-15	10.1775	-19.6195			13.875
SRP 25737-16	10.196	-19.3825			14.6875
SRP 25737-17	10.2735	-19.14			15.5
SRP 19094-1	12.132	-20.385	27	2.5-15.5	2.5
SRP 19094-2	12.3225	-20.113			3.2647
SRP 19094-3	12.6155	-19.8885			4.0294
SRP 19094-4	12.561	-19.7615			4.7941
SRP 19094-5	12.81	-19.954			5.5588
SRP 19094-6	12.8255	-20.021			6.3235
SRP 19094-7	12.981	-19.7555			7.0882
SRP 19094-8	13.429	-19.788			7.8529
SRP 19094-9	13.526	-19.4295			8.6176
SRP 19094-10	13.6805	-19.132			9.3823
SRP 19094-11	13.52	-18.9695			10.147
SRP 19094-12	13.2545	-19.2955			10.9117
SRP 19094-13	13.2995	-19.5405			11.6764
SRP 19094-14	13.235	-19.5165			12.4411
SRP 19094-15	12.9525	-19.2875			13.2058
SRP 19094-16	12.749	-19.515			13.9705
SRP 19094-17	11.927	-19.862			14.7352
SRP 19094-18	12.139	-19.711			15.4999
SRP 30168-1	13.443	-19.748	47	2.5-15.5	2.5
SRP 30168-2	13.2045	-19.3575			3.2647
SRP 30168-3	12.873	-19.0005			4.0294
SRP 30168-4	12.5415	-18.893			4.7941
SRP 30168-5	12.391	-18.856			5.5588
SRP 30168-6	12.0735	-19.344			6.3235
SRP 30168-7	12.0505	-19.369			7.0882
SRP 30168-8	11.7195	-19.4075			7.8529
SRP 30168-9	11.448	-19.325			8.6176
SRP 30168-10	11.428	-19.371			9.3823
SRP 30168-11	11.5535	-19.333			10.147
SRP 30168-12	11.875	-19.2445			10.9117
SRP 30168-13	11.839	-19.095			11.6764
SRP 30168-14	11.8235	-19.087			12.4411
SRP 30168-15	11.5055	-19.0365			13.2058
SRP 30168-16	11.3685	-18.9735			13.9705
SRP 30168-17	12.1165	-18.9415			14.7352
SRP 30168-18	13.127	-18.9445			15.4999
SRP 3963-1	12.851	-20.266	27	2.5-15.5	2.5
SRP 3963-2	12.7025	-20.099			3.3125
SRP 3963-3	12.0685	-20.0325			4.125
SRP 3963-4	12.3825	-20.132			4.9375
SRP 3963-5	12.2635	-20.091			5.75
SRP 3963-6	12.353	-20.0845			6.5625
SRP 3963-7	12.7245	-19.9985			7.375
SRP 3963-8	12.9795	-20.021			8.1875
SRP 3963-9	12.769	-19.8655			9
SRP 3963-10	12.847	-19.8355			9.8125
SRP 3963-11	12.1705	-19.7805			10.625
SRP 3963-12	11.804	-19.6955			11.4375
SRP 3963-13	11.896	-19.631			12.25
SRP 3963-14	12.36	-19.735			13.0625
SRP 3963-15	12.448	-19.8365			13.875
SRP 3963-16	12.4695	-19.646			14.6875
SRP 3963-17	11.718	-19.5105			15.5
SRP 29394-1	9.0515	-20.1295	17	2.5-15.5	2.5
SRP 29394-2	9.1055	-20.0655			3.42857
SRP 29394-3	9.0815	-20.151			4.35714
SRP 29394-4	9.3095	-20.139			5.28571
SRP 29394-5	9.751	-19.9505			6.21429
SRP 29394-6	9.603	-19.8895			7.14286
SRP 29394-7	9.662	-19.792			8.07143
SRP 29394-8	9.43	-19.7805			9
SRP 29394-9	9.2595	-19.779			9.92857
SRP 29394-10	9.232	-19.7605			10.8571
SRP 29394-11	9.1205	-19.8005			11.7857
SRP 29394-12	9.3415	-19.7285			12.7143
SRP 29394-13	9.401	-19.5695			13.6429
SRP 29394-14	9.5655	-19.4405			14.5714
SRP 29394-15	9.6045	-19.531			15.5
SRP 1334-1	16.801	-18.5225	16	.3-9.5	0.3
SRP 1334-2	15.2075	-18.7635			0.8412
SRP 1334-3	13.151	-19.177			1.3824
SRP 1334-4	12.3625	-19.4005			1.9236
SRP 1334-5	11.85	-19.5725			2.4648
SRP 1334-6	11.597	-19.518			3.006
SRP 1334-7	11.1115	-19.408			3.5472
SRP 1334-8	10.684	-19.46			4.0884
SRP 1334-9	10.512	-19.5595			4.6296
SRP 1334-10	10.5275	-19.6525			5.1708
SRP 1334-11	10.3085	-19.6965			5.712
SRP 1334-12	10.333	-19.5675			6.2532
SRP 1334-13	10.812	-19.2385			6.7944
SRP 1334-14	11.642	-19.114			7.3356
SRP 1334-15	12.2375	-19.153			7.8768
SRP 1334-16	12.0965	-19.155			8.418
SRP 1334-17	11.7815	-18.998			8.9592
SRP 1334-18	12.026	-19.602			9.5004
SRP 3730-1	12.2775	-19.3645	14	2.5-13.5	2.5
SRP 3730-2	11.5995	-19.323			3.23333
SRP 3730-3	11.4285	-19.2215			3.96667
SRP 3730-4	11.5285	-19.025			4.7
SRP 3730-5	11.7915	-18.8155			5.43333
SRP 3730-6	11.6415	-18.8465			6.16667
SRP 3730-7	11.5835	-18.827			6.9
SRP 3730-8	11.6635	-18.765			7.63333
SRP 3730-9	11.8695	-18.6735			8.36667
SRP 3730-10	12.2535	-18.755			9.1
SRP 3730-11	12.4785	-18.814			9.83333
SRP 3730-12	12.393	-18.8825			10.5667
SRP 3730-13	12.176	-18.786			11.3
SRP 3730-14	12.296	-18.753			12.0333
SRP 3730-15	12.5325	-18.751			12.7667
SRP 3730-16	12.503	-18.891			13.5
SRP 3676-1	12.2165	-18.99	47	2.5-15.5	2.5
SRP 3676-2	11.2305	-18.923			3.3125
SRP 3676-3	10.7225	-18.917			4.125
SRP 3676-4	10.8545	-19.0015			4.9375
SRP 3676-5	10.942	-19.0795			5.75
SRP 3676-6	10.7465	-19.197			6.5625
SRP 3676-7	11.2585	-19.325			7.375
SRP 3676-8	12.7475	-19.5			8.1875
SRP 3676-9	12.757	-19.6495			9
SRP 3676-10	12.709	-19.661			9.8125
SRP 3676-11	12.741	-19.703			10.625
SRP 3676-12	12.8055	-19.6545			11.4375
SRP 3676-13	12.629	-19.4945			12.25
SRP 3676-14	12.275	-19.3625			13.0625
SRP 3676-15	11.897	-19.212			13.875
SRP 3676-16	12.1	-19.2015			14.6875
SRP 3676-17	13.0955	-18.9575			15.5
SRP 12923-1	14.258	-18.82	18	8.5-23	8.5
SRP 12923-2	14.2555	-18.614			9.406
SRP 12923-3	13.953	-18.8165			10.312
SRP 12923-4	13.68	-18.9005			11.218
SRP 12923-5	13.036	-18.983			12.124
SRP 12923-6	13.346	-18.894			13.03
SRP 12923-7	13.8955	-18.722			13.936
SRP 12923-8	13.886	-18.5045			14.842
SRP 12923-9	13.6825	-18.486			15.748
SRP 12923-10	13.52	-18.488			16.654
SRP 12923-11	13.1355	-18.589			17.56
SRP 12923-12	13.5425	-18.4425			18.466
SRP 12923-13	13.953	-18.3195			19.372
SRP 12923-14	14.0125	-18.313			20.278
SRP 12923-15	14.36	-18.2745			21.184
SRP 12923-16	14.9145	-18.065			22.09
SRP 12923-17	14.969	-18.1855			22.996
SRP 6427-1	11.357	-19.3015	18	8.5-23	8.5
SRP 6427-2	11.3215	-19.0515			9.467
SRP 6427-3	11.31	-19.325			10.434
SRP 6427-4	13.0015	-18.975			11.401
SRP 6427-5	13.6965	-18.56			12.368
SRP 6427-6	13.7375	-18.1395			13.335
SRP 6427-7	13.9385	-18.298			14.302
SRP 6427-8	13.464	-18.459			15.269
SRP 6427-9	13.542	-18.0555			16.236
SRP 6427-10	13.8175	-17.927			17.203
SRP 6427-11	13.9475	-17.848			18.17
SRP 6427-12	13.8235	-17.8325			19.137
SRP 6427-13	13.9505	-17.581			20.104
SRP 6427-14	13.7635	-17.752			21.071
SRP 6427-15	13.8315	-17.6955			22.038
SRP 6427-16	14.1635	-17.786			23.005
SRP 7915-1	10.6195	-19.861	38	8.5-23	8.5
SRP 7915-2	10.7115	-19.63			9.708
SRP 7915-3	10.9375	-19.456			10.916
SRP 7915-4	10.826	-19.42			12.124
SRP 7915-5	10.941	-19.51			13.332
SRP 7915-6	11.1985	-19.393			14.54
SRP 7915-7	11.3995	-19.2705			15.748
SRP 7915-8	11.7775	-19.094			16.956
SRP 7915-9	12.016	-18.9965			18.164
SRP 7915-10	12.25	-18.9			19.372
SRP 7915-11	12.57	-18.8565			20.58
SRP 7915-12	12.4755	-18.9935			21.788
SRP 7915-13	12.8565	-18.5625			22.996
SRP 11221-1	13.233	-20.2905	24	2.5-13.5	2.5
SRP 11221-2	13.1195	-19.978			3.111
SRP 11221-3	12.7565	-19.9225			3.722
SRP 11221-4	12.5565	-20.1785			4.333
SRP 11221-5	12.45	-20.309			4.944
SRP 11221-6	13.026	-20.134			5.555
SRP 11221-7	13.5615	-20.1			6.166
SRP 11221-8	13.761	-20.175			6.777
SRP 11221-9	12.9415	-20.2295			7.388
SRP 11221-10	12.0475	-20.1465			7.999
SRP 11221-11	12.068	-20.067			8.61
SRP 11221-12	12.4475	-19.8785			9.221
SRP 11221-13	12.874	-19.6575			9.832
SRP 11221-14	12.824	-19.6515			10.443
SRP 11221-15	12.8645	-19.6385			11.054
SRP 11221-16	13.303	-19.588			11.665
SRP 11221-17	13.5685	-19.611			12.276
SRP 11221-18	13.6505	-19.7495			12.887
SRP 11221-19	13.332	-19.712			13.498
SRP 12714-1	11.6755	-18.443	38	8.5-23	8.5
SRP 12714-2	10.4265	-18.462			9.818
SRP 12714-3	10.3955	-18.959			11.136
SRP 12714-4	10.855	-19.001			12.454
SRP 12714-5	10.9805	-18.788			13.772
SRP 12714-6	11.2625	-18.2445			15.09
SRP 12714-7	11.5985	-18.1925			16.408
SRP 12714-8	11.5775	-18.0825			17.726
SRP 12714-9	11.765	-17.911			19.044
SRP 12714-10	11.8805	-17.8985			20.362
SRP 12714-11	11.91	-17.9255			21.68
SRP 12714-12	12.18	-18.028			22.998
SRP 20082-1	14.526	-20.3465	35	2.5-14.5	2.5
SRP 20082-2	14.115	-20.049			3.167
SRP 20082-3	13.4495	-19.43			3.834
SRP 20082-4	13.2555	-19.0275			4.501
SRP 20082-5	12.643	-18.964			5.168
SRP 20082-6	11.964	-18.918			5.835
SRP 20082-7	11.873	-18.854			6.502
SRP 20082-8	11.7755	-18.858			7.169
SRP 20082-9	11.741	-18.705			7.836
SRP 20082-10	11.556	-18.7185			8.503
SRP 20082-11	11.3635	-18.7805			9.17
SRP 20082-12	11.1045	-18.811			9.837
SRP 20082-13	10.995	-18.9415			10.504
SRP 20082-14	10.792	-19.164			11.171
SRP 20082-15	11.017	-19.333			11.838
SRP 20082-16	11.558	-19.317			12.505
SRP 20082-17	12.137	-19.1305			13.172
SRP 20082-18	11.48	-19.19			13.839
SRP 20082-19	11.4505	-19.2355			14.506
SRP 27544-1	12.0115	-19.6015	47	2.5-15.5	2.5
SRP 27544-2	11.19	-19.993			3.367
SRP 27544-3	9.8445	-20.331			4.234
SRP 27544-4	10.1325	-19.8395			5.101
SRP 27544-5	11.2775	-19.3475			5.968
SRP 27544-6	11.1855	-19.2845			6.835
SRP 27544-7	10.7735	-19.2545			7.702
SRP 27544-8	10.732	-19.143			8.569
SRP 27544-9	10.6655	-19.0315			9.436
SRP 27544-10	10.649	-19.0405			10.303
SRP 27544-11	10.726	-19.0355			11.17
SRP 27544-12	10.9425	-19.077			12.037
SRP 27544-13	11.136	-19.3825			12.904
SRP 27544-14	11.1595	-19.713			13.771
SRP 27544-15	10.851	-20.099			14.638
SRP 27544-16	10.3345	-20.01			15.505
SRP 8607-1	10.752	-20.548	47	2.5-15.5	2.5
SRP 8607-2	10.7425	-20.675			3.367
SRP 8607-3	10.3645	-20.729			4.234
SRP 8607-4	10.466	-20.7375			5.101
SRP 8607-5	10.4225	-20.599			5.968
SRP 8607-6	10.449	-20.4375			6.835
SRP 8607-7	10.5985	-20.257			7.702
SRP 8607-8	10.647	-19.93			8.569
SRP 8607-9	11.024	-20.1175			9.436
SRP 8607-10	12.115	-19.4265			10.303
SRP 8607-11	12.458	-19.328			11.17
SRP 8607-12	12.319	-19.378			12.037
SRP 8607-13	12.418	-19.2725			12.904
SRP 8607-14	12.344	-19.371			13.771
SRP 8607-15	12.405	-19.5535			14.638
SRP 8607-16	12.963	-19.521			15.505
SRP 10124-1	9.726	-19.938	44	2.5-13.5	2.5
SRP 10124-2	9.648	-19.92			3.1875
SRP 10124-3	9.6035	-20.0285			3.875
SRP 10124-4	9.903	-19.855			4.5625
SRP 10124-5	10.4765	-19.583			5.25
SRP 10124-6	10.3515	-19.7405			5.9375
SRP 10124-7	9.8935	-19.54			6.625
SRP 10124-8	9.3375	-19.5865			7.3125
SRP 10124-9	9.615	-19.61			8
SRP 10124-10	9.8235	-19.368			8.6875
SRP 10124-11	9.787	-18.9415			9.375
SRP 10124-12	9.777	-18.866			10.0625
SRP 10124-13	9.9165	-19.192			10.75
SRP 10124-14	10.413	-19.145			11.4375
SRP 10124-15	10.477	-19.114			12.125
SRP 10124-16	10.657	-19.458			12.8125
SRP 10124-17	10.583	-19.46			13.5
SRP 7127-1	12.343	-20.196	35	2.5-14.5	2.5
SRP 7127-2	11.772	-20.035			3.3
SRP 7127-3	11.7615	-20.0385			4.1
SRP 7127-4	11.7575	-20.011			4.9
SRP 7127-5	11.7255	-20.082			5.7
SRP 7127-6	11.8005	-20.096			6.5
SRP 7127-7	11.523	-20.2995			7.3
SRP 7127-8	11.417	-20.448			8.1
SRP 7127-9	11.584	-20.4285			8.9
SRP 7127-10	11.2595	-20.345			9.7
SRP 7127-11	11.14	-20.207			10.5
SRP 7127-12	11.1315	-20.103			11.3
SRP 7127-13	11.201	-19.958			12.1
SRP 7127-14	11.109	-19.935			12.9
SRP 7127-15	11.222	-19.812			13.7
SRP 7127-16	11.532	-19.861			14.5
SRP 11428-1	14.3995	-19.2025	26	0.3-9.5	0.3
SRP 11428-2	13.973	-19.3815			0.913
SRP 11428-3	13.8665	-19.4175			1.526
SRP 11428-4	13.3155	-19.4625			2.139
SRP 11428-5	12.471	-19.413			2.752
SRP 11428-6	11.9315	-19.463			3.365
SRP 11428-7	11.4155	-19.4795			3.978
SRP 11428-8	11.4495	-19.3935			4.591
SRP 11428-9	11.5885	-19.308			5.204
SRP 11428-10	11.755	-19.1705			5.817
SRP 11428-11	11.8935	-18.944			6.43
SRP 11428-12	12.0955	-18.648			7.043
SRP 11428-13	12.3975	-18.741			7.656
SRP 11428-14	12.7015	-18.6625			8.269
SRP 11428-15	12.4665	-18.7865			8.882
SRP 11428-16	12.161	-19.1265			9.495
SRP 10794-1	12.875	-20.6355	14	2.5-13.5	2.5
SRP 10794-2	13.0255	-20.452			3.233
SRP 10794-3	12.836	-20.637			3.966
SRP 10794-4	12.413	-20.481			4.699
SRP 10794-5	12.032	-20.384			5.432
SRP 10794-6	12.09	-20.373			6.165
SRP 10794-7	12.243	-20.355			6.898
SRP 10794-8	12.204	-20.2815			7.631
SRP 10794-9	11.9265	-20.172			8.364
SRP 10794-10	11.8725	-20.2825			9.097
SRP 10794-11	12.05	-20.3145			9.83
SRP 10794-12	11.991	-20.3945			10.563
SRP 10794-13	11.909	-20.434			11.296
SRP 10794-14	11.8765	-20.3495			12.029
SRP 10794-15	12.517	-20.336			12.762
SRP 10794-16	12.4475	-20.4905			13.495
SRP 15049-1	11.197	-19.225	28	8.5-23	8.5
SRP 15049-2	10.0675	-19.81			9.536
SRP 15049-3	9.768	-19.8915			10.572
SRP 15049-4	10.755	-19.6885			11.608
SRP 15049-5	10.519	-19.8765			12.644
SRP 15049-6	10.702	-19.897			13.68
SRP 15049-7	10.591	-19.591			14.716
SRP 15049-8	10.078	-19.511			15.752
SRP 15049-9	9.721	-19.7075			16.788
SRP 15049-10	9.856	-19.595			17.824
SRP 15049-11	10.5115	-19.361			18.86
SRP 15049-12	11.4515	-19.343			19.896
SRP 15049-13	12.2995	-19.3935			20.932
SRP 15049-14	12.825	-19.407			21.968
SRP 15049-15	13.059	-18.993			23.004
SRP 1167-1	12.781	-20.0255	27	2.5-15.5	2.5
SRP 1167-2	11.9705	-19.8915			3.2222
SRP 1167-3	11.859	-19.836			3.9444
SRP 1167-4	11.991	-19.824			4.6666
SRP 1167-5	11.9205	-19.6925			5.3888
SRP 1167-6	11.981	-19.701			6.111
SRP 1167-7	12.033	-19.7895			6.8332
SRP 1167-8	12.28	-19.699			7.5554
SRP 1167-9	12.6255	-19.5915			8.2776
SRP 1167-10	12.9635	-19.482			8.9998
SRP 1167-11	13.0575	-19.3325			9.722
SRP 1167-12	13.025	-19.3765			10.4442
SRP 1167-13	12.917	-19.3145			11.1664
SRP 1167-14	13.1405	-19.13			11.8886
SRP 1167-15	13.1395	-19.414			12.6108
SRP 1167-16	12.9565	-19.5505			13.333
SRP 1167-17	12.812	-19.594			14.0552
SRP 1167-18	13.106	-19.598			14.7774
SRP 1167-19	13.764	-19.58			15.4996
SRP 9260-1	10.007	-19.505	48	8.5-23	8.5
SRP 9260-2	9.7405	-19.668			9.615
SRP 9260-3	10.1365	-20.106			10.73
SRP 9260-4	11.0945	-20.7515			11.845
SRP 9260-5	9.876	-20.905			12.96
SRP 9260-6	9.7035	-20.2405			14.075
SRP 9260-7	10.0605	-19.6645			15.19
SRP 9260-8	10.317	-20.071			16.305
SRP 9260-9	10.0565	-20.3015			17.42
SRP 9260-10	9.8605	-20.1915			18.535
SRP 9260-11	9.481	-20.227			19.65
SRP 9260-12	9.378	-20.037			20.765
SRP 9260-13	9.366	-20.0885			21.88
SRP 9260-14	9.374	-20.3435			22.995
SRP 8784-1	12.8175	-19.9495	24	2.5-13.5	2.5
SRP 8784-2	12.4765	-19.674			3.233
SRP 8784-3	12.5119	-19.433			3.966
SRP 8784-4	12.5515	-19.5955			4.699
SRP 8784-5	11.299	-19.725			5.432
SRP 8784-6	10.807	-19.7515			6.165
SRP 8784-7	10.6975	-19.545			6.898
SRP 8784-8	10.32	-19.5285			7.631
SRP 8784-9	10.2025	-19.6725			8.364
SRP 8784-10	10.0115	-19.5725			9.097
SRP 8784-11	10.195	-19.4485			9.83
SRP 8784-12	10.363	-19.221			10.563
SRP 8784-13	10.4665	-19.0995			11.296
SRP 8784-14	10.396	-19.1285			12.029
SRP 8784-15	10.533	-18.843			12.762
SRP 8784-16	9.905	-19.682			13.495
SRP 12238-1	9.631	-19.985	35	2.5-14.5	2.5
SRP 12238-2	9.766	-19.656			3.206
SRP 12238-3	9.8855	-19.5885			3.912
SRP 12238-4	10.6585	-19.51			4.618
SRP 12238-5	11.0535	-19.3105			5.324
SRP 12238-6	11.6205	-19.3115			6.03
SRP 12238-7	11.0385	-19.455			6.736
SRP 12238-8	11.0815	-19.654			7.442
SRP 12238-9	10.672	-19.4405			8.148
SRP 12238-10	10.6455	-19.4075			8.854
SRP 12238-11	10.5355	-19.36			9.56
SRP 12238-12	10.5395	-19.2385			10.266
SRP 12238-13	11.07	-19.0115			10.972
SRP 12238-14	11.812	-18.831			11.678
SRP 12238-15	11.299	-19.167			12.384
SRP 12238-16	10.488	-19.134			13.09
SRP 12238-17	10.877	-19.15			13.796
SRP 12238-18	10.491	-19.404			14.502
SRP 3171-1	15.71	-18.9495	26	0.3-9.5	0.3
SRP 3171-2	15.02	-19.122			0.875
SRP 3171-3	13.62	-19.07			1.45
SRP 3171-4	12.9845	-18.968			2.025
SRP 3171-5	12.982	-18.7765			2.6
SRP 3171-6	13.0275	-18.608			3.175
SRP 3171-7	12.969	-18.5975			3.75
SRP 3171-8	12.952	-18.4465			4.325
SRP 3171-9	12.968	-18.4955			4.9
SRP 3171-10	12.887	-18.4735			5.475
SRP 3171-11	12.8895	-18.444			6.05
SRP 3171-12	12.955	-18.4345			6.625
SRP 3171-13	12.733	-18.458			7.2
SRP 3171-14	12.5715	-18.6385			7.775
SRP 3171-15	12.652	-18.868			8.35
SRP 3171-16	12.759	-19.032			8.925
SRP 3171-17	13.042	-19.463			9.5
SRP 11136-1	13.04	-20.7545	14	2.5-13.5	2.5
SRP 11136-2	12.4235	-20.581			3.1875
SRP 11136-3	12.37	-20.5545			3.875
SRP 11136-4	12.471	-20.5825			4.5625
SRP 11136-5	12.361	-20.7295			5.25
SRP 11136-6	12.078	-20.743			5.9375
SRP 11136-7	11.942	-20.698			6.625
SRP 11136-8	12.203	-20.418			7.3125
SRP 11136-9	12.438	-20.3735			8
SRP 11136-10	12.387	-20.53			8.6875
SRP 11136-11	12.087	-20.658			9.375
SRP 11136-12	11.953	-20.632			10.0625
SRP 11136-13	11.4345	-20.7195			10.75
SRP 11136-14	11.088	-20.7115			11.4375
SRP 11136-15	11.289	-20.717			12.125
SRP 11136-16	11.695	-21			12.8125
SRP 11136-17	11.579	-20.822			13.5
SRP 3037-1	14.7385	-18.8055	28	8.5-23	8.5
SRP 3037-2	14.243	-18.674			9.615
SRP 3037-3	13.74	-18.673			10.73
SRP 3037-4	14.155	-18.674			11.845
SRP 3037-5	14.2075	-18.593			12.96
SRP 3037-6	14.2655	-18.561			14.075
SRP 3037-7	14.1845	-18.369			15.19
SRP 3037-8	14.0075	-18.352			16.305
SRP 3037-9	14.1195	-18.1645			17.42
SRP 3037-10	14.1985	-18.002			18.535
SRP 3037-11	14.395	-18.1445			19.65
SRP 3037-12	14.662	-17.968			20.765
SRP 3037-13	15.09	-17.82			21.88
SRP 3037-14	15.514	-17.71			22.995
SRP 3515-1	10.1435	-20.25	47	2.5-15.5	2.5
SRP 3515-2	9.5075	-20.298			3.265
SRP 3515-3	9.1545	-20.239			4.03
SRP 3515-4	9.129	-20.0275			4.795
SRP 3515-5	9.9505	-19.837			5.56
SRP 3515-6	11.7595	-19.4635			6.325
SRP 3515-7	12.471	-19.1105			7.09
SRP 3515-8	12.5915	-18.8755			7.855
SRP 3515-9	12.5115	-18.7075			8.62
SRP 3515-10	12.371	-18.6065			9.385
SRP 3515-11	12.345	-18.539			10.15
SRP 3515-12	12.345	-18.5615			10.915
SRP 3515-13	12.4535	-18.6005			11.68
SRP 3515-14	12.6015	-18.6285			12.445
SRP 3515-15	12.716	-18.708			13.21
SRP 3515-16	12.8795	-18.6045			13.975
SRP 3515-17	12.8355	-18.665			14.74
SRP 3515-18	12.635	-18.682			15.505
SRP 2646-1	11.8965	-19.788	18	8.5-23	8.5
SRP 2646-2	11.1535	-19.564			9.818
SRP 2646-3	11.711	-19.6085			11.136
SRP 2646-4	12.091	-19.4575			12.454
SRP 2646-5	11.403	-19.4795			13.772
SRP 2646-6	11.312	-19.353			15.09
SRP 2646-7	11.643	-19.1965			16.408
SRP 2646-8	11.807	-19.238			17.726
SRP 2646-9	12.1495	-19.0985			19.044
SRP 2646-10	12.0905	-19.342			20.362
SRP 2646-11	11.739	-19.419			21.68
SRP 2646-12	11.8645	-19.3675			22.998
SRP 4929-1	12.311	-19.129	44	2.5-13.5	2.5
SRP 4929-2	11.5565	-18.9			3.05
SRP 4929-3	11.365	-18.7915			3.6
SRP 4929-4	11.3405	-18.604			4.15
SRP 4929-5	11.3295	-18.657			4.7
SRP 4929-6	11.0785	-18.916			5.25
SRP 4929-7	10.939	-18.9305			5.8
SRP 4929-8	11.039	-19.023			6.35
SRP 4929-9	11.398	-18.887			6.9
SRP 4929-10	11.892	-18.812			7.45
SRP 4929-11	11.5455	-19.0365			8
SRP 4929-12	10.8725	-19.3145			8.55
SRP 4929-13	10.549	-19.37			9.1
SRP 4929-14	10.8165	-19.43			9.65
SRP 4929-15	11.0315	-19.37			10.2
SRP 4929-16	11.034	-19.553			10.75
SRP 4929-17	11.282	-19.333			11.3
SRP 4929-18	11.244	-19.2775			11.85
SRP 4929-19	11.3915	-19.431			12.4
SRP 4929-20	10.983	-19.6995			12.95
SRP 4929-21	11.303	-19.783			13.5
SRP 7383-1	11.41	-21.082	28	8.5-23	8.5
SRP 7383-2	11.6355	-21.388			9.353
SRP 7383-3	10.894	-20.136			10.206
SRP 7383-4	10.6385	-19.813			11.059
SRP 7383-5	11.0745	-19.8345			11.912
SRP 7383-6	11.203	-19.9075			12.765
SRP 7383-7	11.349	-19.9945			13.618
SRP 7383-8	11.2915	-19.998			14.471
SRP 7383-9	11.2055	-19.829			15.324
SRP 7383-10	11.167	-19.694			16.177
SRP 7383-11	11.4345	-19.5935			17.03
SRP 7383-12	11.776	-19.556			17.883
SRP 7383-13	11.606	-19.574			18.736
SRP 7383-14	12.3075	-19.4815			19.589
SRP 7383-15	12.4035	-19.7125			20.442
SRP 7383-16	12.3585	-19.6205			21.295
SRP 7383-17	12.2225	-19.7655			22.148
SRP 7383-18	12.425	-19.585			23.001
SRP 5275-1	15.9035	-19.6545	18	8.5-23	8.5
SRP 5275-2	14.811	-19.7395			9.615
SRP 5275-3	14.501	-19.4275			10.73
SRP 5275-4	13.955	-19.4775			11.845
SRP 5275-5	14.423	-19.276			12.96
SRP 5275-6	14.466	-19.2235			14.075
SRP 5275-7	14.186	-19.059			15.19
SRP 5275-8	14.0565	-18.723			16.305
SRP 5275-9	14.012	-18.506			17.42
SRP 5275-10	14.1525	-18.4825			18.535
SRP 5275-11	14.1905	-18.434			19.65
SRP 5275-12	14.2415	-18.4505			20.765
SRP 5275-13	14.3495	-18.427			21.88
SRP 5275-14	14.335	-18.701			22.995
SRP 11050-1	12.6265	-20.2605	18/28	8.5-23	8.5
SRP 11050-2	12.1615	-20.0185			9.263
SRP 11050-3	11.9255	-19.9875			10.026
SRP 11050-4	12.184	-19.848			10.789
SRP 11050-5	11.788	-20.0525			11.552
SRP 11050-6	11.2065	-20.2765			12.315
SRP 11050-7	11.18	-19.873			13.078
SRP 11050-8	11.4885	-19.459			13.841
SRP 11050-9	11.942	-19.4685			14.604
SRP 11050-10	11.4735	-19.599			15.367
SRP 11050-11	11.449	-19.6745			16.13
SRP 11050-12	11.097	-19.7785			16.893
SRP 11050-13	10.73	-19.731			17.656
SRP 11050-14	11.1975	-19.341			18.419
SRP 11050-15	11.793	-19.2495			19.182
SRP 11050-16	12.353	-19.053			19.945
SRP 11050-17	12.967	-19.1			20.708
SRP 11050-18	13.194	-19.0805			21.471
SRP 11050-19	13.1465	-19.082			22.234
SRP 11050-20	13.017	-19.3925			22.997
SRP 2907-1	11.6045	-20.896	18	8.5-23	8.5
SRP 2907-2	11.6415	-20.655			9.615
SRP 2907-3	11.311	-20.247			10.73
SRP 2907-4	11.7035	-19.713			11.845
SRP 2907-5	12.661	-19.1835			12.96
SRP 2907-6	13.057	-18.996			14.075
SRP 2907-7	12.214	-19.49			15.19
SRP 2907-8	11.8765	-19.932			16.305
SRP 2907-9	11.7785	-19.597			17.42
SRP 2907-10	11.795	-19.4585			18.535
SRP 2907-11	11.4955	-19.5825			19.65
SRP 2907-12	11.547	-19.837			20.765
SRP 2907-13	11.618	-19.765			21.88
SRP 2907-14	11.867	-19.5445			22.995
SRP 32091-1	11.089	-19.901	45	2.5-14.5	2.5
SRP 32091-2	10.7315	-20.16			3.1
SRP 32091-3	10.6945	-20.213			3.7
SRP 32091-4	10.3415	-20.4305			4.3
SRP 32091-5	9.745	-20.3785			4.9
SRP 32091-6	9.9905	-19.932			5.5
SRP 32091-7	10.5165	-19.6235			6.1
SRP 32091-8	10.31	-19.613			6.7
SRP 32091-9	10.2955	-19.74			7.3
SRP 32091-10	9.987	-19.91			7.9
SRP 32091-11	10.093	-20.2695			8.5
SRP 32091-12	9.556	-20.214			9.1
SRP 32091-13	9.3165	-20.2155			9.7
SRP 32091-14	9.3945	-20.105			10.3
SRP 32091-15	9.7025	-20.197			10.9
SRP 32091-16	10.419	-20.0195			11.5
SRP 32091-17	11.1335	-20.0455			12.1
SRP 32091-18	11.1885	-19.992			12.7
SRP 32091-19	11.1595	-19.602			13.3
SRP 32091-20	10.897	-19.69			13.9
SRP 32091-21	11.2135	-19.9075			14.5
SRP 8264-1	12.6785	-19.9775	28	8.5-23	8.5
SRP 8264-2	12.502	-19.669			9.615
SRP 8264-3	12.1975	-19.632			10.73
SRP 8264-4	12.4485	-19.144			11.845
SRP 8264-5	13.0955	-18.613			12.96
SRP 8264-6	13.3655	-18.309			14.075
SRP 8264-7	13.4365	-18.1765			15.19
SRP 8264-8	13.4155	-18.202			16.305
SRP 8264-9	13.6285	-18.227			17.42
SRP 8264-10	13.6855	-18.211			18.535
SRP 8264-11	13.939	-18.226			19.65
SRP 8264-12	14.469	-17.9265			20.765
SRP 8264-13	14.7235	-17.835			21.88
SRP 8264-14	14.4365	-18.164			22.995
SRP 15044-1	12.871	-19.651	25	3.5-14.5	3.5
SRP 15044-2	12.022	-19.6625			4.147
SRP 15044-3	11.5725	-19.615			4.794
SRP 15044-4	11.6895	-19.6495			5.441
SRP 15044-5	11.788	-19.5825			6.088
SRP 15044-6	11.929	-19.497			6.735
SRP 15044-7	11.829	-19.481			7.382
SRP 15044-8	11.2275	-19.585			8.029
SRP 15044-9	11.1225	-19.5785			8.676
SRP 15044-10	11.5855	-19.4445			9.323
SRP 15044-11	11.1765	-19.635			9.97
SRP 15044-12	10.3995	-19.707			10.617
SRP 15044-13	10.355	-19.751			11.264
SRP 15044-14	10.51	-19.3715			11.911
SRP 15044-15	11.505	-19.456			12.558
SRP 15044-16	12.253	-19.647			13.205
SRP 15044-17	12.447	-19.49			13.852
SRP 15044-18	12.59	-19.757			14.499
SRP 1149-1	12.0865	-19.512	37	2.5-15.5	2.5
SRP 1149-2	12.005	-19.55			3.3125
SRP 1149-3	11.2335	-19.6255			4.125
SRP 1149-4	10.678	-19.6165			4.9375
SRP 1149-5	10.341	-19.6015			5.75
SRP 1149-6	10.238	-19.431			6.5625
SRP 1149-7	9.769	-19.2605			7.375
SRP 1149-8	9.33	-19.136			8.1875
SRP 1149-9	9.8575	-19.065			9
SRP 1149-10	10.198	-19.073			9.8125
SRP 1149-11	10.3615	-19.1545			10.625
SRP 1149-12	10.8895	-18.981			11.4375
SRP 1149-13	11.265	-18.967			12.25
SRP 1149-14	11.612	-18.9245			13.0625
SRP 1149-15	11.698	-19.03			13.875
SRP 1149-16	11.5765	-18.8535			14.6875
SRP 1149-17	11.522	-18.899			15.5
SRP 3172-1	10.155	-19.985	28	8.5-23	8.5
SRP 3172-2	10.7185	-19.525			9.5357
SRP 3172-3	10.698	-19.671			10.5714
SRP 3172-4	11.972	-19.445			11.6071
SRP 3172-5	12.1345	-19.369			12.6428
SRP 3172-6	12.011	-19.222			13.6785
SRP 3172-7	11.868	-19.032			14.7142
SRP 3172-8	11.7555	-19.0595			15.7499
SRP 3172-9	11.8725	-19.007			16.7856
SRP 3172-10	11.802	-19.1165			17.8213
SRP 3172-11	11.977	-19.0265			18.857
SRP 3172-12	12.4365	-18.8325			19.8927
SRP 3172-13	13.136	-18.8635			20.9284
SRP 3172-14	12.881	-19.0495			21.9641
SRP 3172-15	12.2895	-19.178			22.9998
SRP 31392-1	12.4125	-19.513	27	2.5-15.5	2.5
SRP 31392-2	12.8215	-19.2755			3.367
SRP 31392-3	13.068	-19.588			4.234
SRP 31392-4	12.834	-19.433			5.101
SRP 31392-5	12.7635	-19.664			5.968
SRP 31392-6	12.323	-19.7445			6.835
SRP 31392-7	12.016	-19.7215			7.702
SRP 31392-8	11.677	-19.6585			8.569
SRP 31392-9	12.05	-19.668			9.436
SRP 31392-10	12.599	-19.463			10.303
SRP 31392-11	13.4655	-19.3565			11.17
SRP 31392-12	13.776	-19.278			12.037
SRP 31392-13	13.591	-19.334			12.904
SRP 31392-14	13.5225	-19.5125			13.771
SRP 31392-15	13.2285	-19.585			14.638
SRP 31392-16	12.912	-19.031			15.505
SRP 33167-1	13.377	-19.9525	17	2.5-15.5	2.5
SRP 33167-2	13.39	-19.452			3.3125
SRP 33167-3	13.2055	-19.288			4.125
SRP 33167-4	13.198	-19.354			4.9375
SRP 33167-5	13.649	-19.3325			5.75
SRP 33167-6	13.622	-19.302			6.5625
SRP 33167-7	13.434	-19.2995			7.375
SRP 33167-8	13.523	-19.2785			8.1875
SRP 33167-9	13.8295	-19.1665			9
SRP 33167-10	13.817	-19.038			9.8125
SRP 33167-11	13.69	-18.9815			10.625
SRP 33167-12	13.7915	-18.979			11.4375
SRP 33167-13	13.5965	-19.2255			12.25
SRP 33167-14	13.444	-19.3975			13.0625
SRP 33167-15	13.5015	-19.288			13.875
SRP 33167-16	13.713	-19.209			14.6875
SRP 33167-17	13.169	-19.114			15.5
SRP 14307-1	11.567	-19.3715	18	8.5-23	8.5
SRP 14307-2	11.616	-19.4885			9.40625
SRP 14307-3	11.7695	-19.349			10.3125
SRP 14307-4	12.442	-19.1045			11.2188
SRP 14307-5	12.826	-18.8775			12.125
SRP 14307-6	13.1755	-18.664			13.0312
SRP 14307-7	13.259	-18.46			13.9375
SRP 14307-8	13.2335	-18.27			14.8438
SRP 14307-9	13.3365	-18.0935			15.75
SRP 14307-10	13.675	-17.995			16.6562
SRP 14307-11	13.8535	-17.9375			17.5625
SRP 14307-12	13.8705	-18.0655			18.4688
SRP 14307-13	13.7775	-18.057			19.375
SRP 14307-14	13.81	-18.244			20.2812
SRP 14307-15	13.8565	-18.285			21.1875
SRP 14307-16	13.6815	-18.3845			22.0938
SRP 14307-17	13.9805	-18.355			23
SRP 14865-1	12.4665	-19.56	28	8.5-23	8.5
SRP 14865-2	11.923	-19.436			9.467
SRP 14865-3	11.7585	-19.4365			10.434
SRP 14865-4	11.9245	-19.148			11.401
SRP 14865-5	12.2635	-19.0645			12.368
SRP 14865-6	12.121	-19.2425			13.335
SRP 14865-7	12.0245	-19.3775			14.302
SRP 14865-8	11.6675	-19.3455			15.269
SRP 14865-9	11.755	-19.23			16.236
SRP 14865-10	12.2445	-18.987			17.203
SRP 14865-11	12.2945	-19.0465			18.17
SRP 14865-12	11.9535	-19.386			19.137
SRP 14865-13	11.9065	-19.34			20.104
SRP 14865-14	12.049	-19.241			21.071
SRP 14865-15	12.73	-18.945			22.038
SRP 14865-16	13.224	-19.047			23.005
SRP 21569-1	11.624	-19.1415	17	2.5-15.5	2.5
SRP 21569-2	10.7895	-19.163			3.367
SRP 21569-3	10.7095	-19.2815			4.234
SRP 21569-4	11.4475	-19.0295			5.101
SRP 21569-5	11.8665	-18.8315			5.968
SRP 21569-6	11.66	-18.7405			6.835
SRP 21569-7	11.3725	-18.612			7.702
SRP 21569-8	11.597	-18.5165			8.569
SRP 21569-9	11.7035	-18.541			9.436
SRP 21569-10	11.795	-18.461			10.303
SRP 21569-11	11.9835	-18.3245			11.17
SRP 21569-12	12.186	-18.3195			12.037
SRP 21569-13	12.1335	-18.3715			12.904
SRP 21569-14	12.2935	-18.2325			13.771
SRP 21569-15	12.3035	-18.517			14.638
SRP 21569-16	12.2125	-18.624			15.505
SRP 29918-1	10.684	-20.299	44	2.5-13.5	2.5
SRP 29918-2	10.8065	-20.432			3.079
SRP 29918-3	10.972	-20.428			3.658
SRP 29918-4	10.832	-20.2985			4.237
SRP 29918-5	10.667	-20.345			4.816
SRP 29918-6	10.722	-20.486			5.395
SRP 29918-7	10.827	-20.6065			5.974
SRP 29918-8	10.67	-20.5305			6.553
SRP 29918-9	10.185	-20.368			7.132
SRP 29918-10	10.0445	-20.211			7.711
SRP 29918-11	9.926	-20.0195			8.29
SRP 29918-12	10.5335	-19.609			8.869
SRP 29918-13	10.8255	-19.3075			9.448
SRP 29918-14	11.226	-19.258			10.027
SRP 29918-15	11.324	-19.484			10.606
SRP 29918-16	11.403	-19.46			11.185
SRP 29918-17	11.344	-19.6075			11.764
SRP 29918-18	11.023	-19.792			12.343
SRP 29918-19	11.2015	-19.8175			12.922
SRP 29918-20	11.2555	-19.7035			13.501
SRP 2344-1	13.6305	-19.6365	25	3.5-14.5	3.5
SRP 2344-2	13.296	-19.494			4.346
SRP 2344-3	12.9465	-19.4635			5.192
SRP 2344-4	12.458	-19.5625			6.038
SRP 2344-5	12.818	-19.4815			6.884
SRP 2344-6	13.976	-18.9205			7.73
SRP 2344-7	14.4285	-18.747			8.576
SRP 2344-8	14.4585	-18.683			9.422
SRP 2344-9	14.36	-18.614			10.268
SRP 2344-10	14.38	-18.427			11.114
SRP 2344-11	14.265	-18.446			11.96
SRP 2344-12	14.083	-18.426			12.806
SRP 2344-13	14.202	-18.3185			13.652
SRP 2344-14	14.131	-18.605			14.498
SRP 3707-1	13.2045	-18.9985	48	8.5-23	8.5
SRP 3707-2	13.022	-18.9545			9.467
SRP 3707-3	12.769	-18.9115			10.434
SRP 3707-4	12.502	-18.905			11.401
SRP 3707-5	12.5595	-18.796			12.368
SRP 3707-6	12.5305	-18.73			13.335
SRP 3707-7	12.7025	-18.6255			14.302
SRP 3707-8	12.7865	-18.6165			15.269
SRP 3707-9	12.8905	-18.707			16.236
SRP 3707-10	12.8005	-18.641			17.203
SRP 3707-11	12.81	-18.549			18.17
SRP 3707-12	12.982	-18.4925			19.137
SRP 3707-13	12.996	-18.448			20.104
SRP 3707-14	13.262	-18.5115			21.071
SRP 3707-15	13.508	-18.465			22.038
SRP 3707-16	13.395	-18.674			23.005
SRP 3679-1	8.7715	-20.7	17	2.5-15.5	2.5
SRP 3679-2	8.359	-20.843			3.4285
SRP 3679-3	8.1305	-20.752			4.3575
SRP 3679-4	8.6205	-20.5135			5.2865
SRP 3679-5	8.8525	-20.237			6.2155
SRP 3679-6	9.118	-19.924			7.1445
SRP 3679-7	9.561	-19.601			8.0735
SRP 3679-8	9.7405	-19.4995			9.0025
SRP 3679-9	9.787	-19.7275			9.9315
SRP 3679-10	9.813	-19.9435			10.8605
SRP 3679-11	9.3395	-20.0645			11.7895
SRP 3679-12	9.1995	-20.0745			12.7185
SRP 3679-13	9.3925	-20.1625			13.6475
SRP 3679-14	9.185	-20.2615			14.5765
SRP 3679-15	9.213	-20.427			15.5055
SRP 23103-1	14.3495	-19.7485	38	8.5-23	8.5
SRP 23103-2	13.9255	-19.5655			9.406
SRP 23103-3	14.033	-19.4615			10.312
SRP 23103-4	14.4015	-19.5235			11.218
SRP 23103-5	14.624	-19.7885			12.124
SRP 23103-6	14.7005	-19.879			13.03
SRP 23103-7	14.662	-19.6685			13.936
SRP 23103-8	14.484	-19.2515			14.842
SRP 23103-9	14.4135	-19.1245			15.748
SRP 23103-10	14.4795	-18.9785			16.654
SRP 23103-11	14.376	-19.0175			17.56
SRP 23103-12	14.4945	-18.694			18.466
SRP 23103-13	14.6455	-18.6555			19.372
SRP 23103-14	14.8955	-18.0565			20.278
SRP 23103-15	15.264	-18.637			21.184
SRP 23103-16	14.991	-19.46			22.09
SRP 23103-17	14.991	-19.46			22.996
SRP 9845-1	14.843	-19.375	16	0.3-9.5	0.3
SRP 9845-2	14.659	-19.3845			0.8412
SRP 9845-3	13.895	-19.5325			1.3824
SRP 9845-4	13.201	-19.633			1.9236
SRP 9845-5	12.244	-19.712			2.4648
SRP 9845-6	12.001	-19.8205			3.006
SRP 9845-7	12.033	-19.793			3.5472
SRP 9845-8	12.0405	-19.702			4.0884
SRP 9845-9	12.005	-19.592			4.6296
SRP 9845-10	12.1855	-19.529			5.1708
SRP 9845-11	12.313	-19.498			5.712
SRP 9845-12	12.3285	-19.472			6.2532
SRP 9845-13	12.6415	-19.4435			6.7944
SRP 9845-14	12.8445	-19.3465			7.3356
SRP 9845-15	13.115	-19.309			7.8768
SRP 9845-16	13.1915	-19.3845			8.418
SRP 9845-17	13.283	-19.5895			8.9592
SRP 9845-18	13.5015	-19.275			9.5004
SRP 14868-1	14.172	-18.7025	18	8.5-23	8.5
SRP 14868-2	13.7015	-18.8715			9.467
SRP 14868-3	13.279	-18.9885			10.434
SRP 14868-4	13.1505	-18.599			11.401
SRP 14868-5	13.304	-18.452			12.368
SRP 14868-6	13.8945	-18.3305			13.335
SRP 14868-7	13.8965	-18.2715			14.302
SRP 14868-8	13.9455	-18.272			15.269
SRP 14868-9	14.0305	-18.1725			16.236
SRP 14868-10	14.0605	-18.156			17.203
SRP 14868-11	14.143	-18.131			18.17
SRP 14868-12	14.019	-18.165			19.137
SRP 14868-13	13.7725	-18.1815			20.104
SRP 14868-14	13.5075	-18.253			21.071
SRP 14868-15	13.567	-18.2145			22.038
SRP 14868-16	13.677	-18.206			23.005
SRP 7796-1	12.8575	-20.3185	35	2.5-14.5	2.5
SRP 7796-2	12.829	-20.196			3.167
SRP 7796-3	13.155	-20.205			3.834
SRP 7796-4	13.2645	-19.942			4.501
SRP 7796-5	13.3465	-19.5455			5.168
SRP 7796-6	12.978	-19.3475			5.835
SRP 7796-7	12.837	-19.535			6.502
SRP 7796-8	13.063	-19.7695			7.169
SRP 7796-9	13.279	-19.8845			7.836
SRP 7796-10	13.494	-19.927			8.503
SRP 7796-11	13.6785	-19.9375			9.17
SRP 7796-12	13.659	-19.8855			9.837
SRP 7796-13	13.442	-19.812			10.504
SRP 7796-14	13.01	-19.892			11.171
SRP 7796-15	12.8365	-19.8915			11.838
SRP 7796-16	13	-19.823			12.505
SRP 7796-17	12.9885	-19.9175			13.172
SRP 7796-18	13.149	-19.767			13.839
SRP 7796-19	13.424	-19.754			14.506
SRP 14493-1	13.17	-19.0045	17	2.5-15.5	2.5
SRP 14493-2	12.2795	-18.9205			3.5
SRP 14493-3	12.5685	-19.069			4.5
SRP 14493-4	12.794	-19.068			5.5
SRP 14493-5	12.293	-19.0455			6.5
SRP 14493-6	12.319	-18.974			7.5
SRP 14493-7	12.77	-18.961			8.5
SRP 14493-8	12.957	-18.998			9.5
SRP 14493-9	12.8735	-19.1195			10.5
SRP 14493-10	12.8735	-19.183			11.5
SRP 14493-11	12.5905	-19.164			12.5
SRP 14493-12	12.648	-19.102			13.5
SRP 14493-13	12.8365	-18.943			14.5
SRP 14493-14	12.9095	-19.1085			15.5
SRP 30039-1	13.9615	-18.8965	27	2.5-15.5	2.5
SRP 30039-2	13.442	-18.939			3.3125
SRP 30039-3	13.148	-18.831			4.125
SRP 30039-4	13.2905	-18.706			4.9375
SRP 30039-5	13.3385	-18.6735			5.75
SRP 30039-6	13.42	-18.481			6.5625
SRP 30039-7	13.77	-18.1135			7.375
SRP 30039-8	14.0525	-17.8575			8.1875
SRP 30039-9	14.273	-17.797			9
SRP 30039-10	14.3955	-17.785			9.8125
SRP 30039-11	14.3255	-17.821			10.625
SRP 30039-12	14.349	-17.8775			11.4375
SRP 30039-13	14.419	-17.933			12.25
SRP 30039-14	14.3845	-17.965			13.0625
SRP 30039-15	14.5625	-18.081			13.875
SRP 30039-16	14.545	-18.3945			14.6875
SRP 30039-17	14.2745	-18.6655			15.5
SRP 31245-1	10.026	-21.1305	38	8.5-23	8.5
SRP 31245-2	9.189	-21.187			9.5357
SRP 31245-3	9.05	-21.0715			10.5714
SRP 31245-4	9.103	-20.9315			11.6071
SRP 31245-5	9.4	-20.8575			12.6428
SRP 31245-6	10.0585	-20.598			13.6785
SRP 31245-7	10.6235	-20.3115			14.7142
SRP 31245-8	10.986	-20.156			15.7499
SRP 31245-9	11.542	-19.8585			16.7856
SRP 31245-10	11.809	-19.7205			17.8213
SRP 31245-11	12.016	-19.6205			18.857
SRP 31245-12	12.362	-19.742			19.8927
SRP 31245-13	12.3375	-19.899			20.9284
SRP 31245-14	12.1725	-20.139			21.9641
SRP 31245-15	12.441	-20.28			22.9998
SRP 15030-1	11.121	-20.651	37	2.5-15.5	2.5
SRP 15030-2	10.397	-20.2055			3.3125
SRP 15030-3	11.072	-19.972			4.125
SRP 15030-4	10.624	-20.1015			4.9375
SRP 15030-5	10.891	-19.993			5.75
SRP 15030-6	11.115	-20.0715			6.5625
SRP 15030-7	11.38	-19.928			7.375
SRP 15030-8	11.3705	-19.903			8.1875
SRP 15030-9	11.4875	-19.848			9
SRP 15030-10	11.4115	-19.835			9.8125
SRP 15030-11	11.6045	-19.775			10.625
SRP 15030-12	11.641	-19.716			11.4375
SRP 15030-13	11.412	-19.679			12.25
SRP 15030-14	11.6535	-19.7465			13.0625
SRP 15030-15	11.891	-19.9145			13.875
SRP 15030-16	11.612	-20.0015			14.6875
SRP 15030-17	12.275	-19.8065			15.5
SRP 7386-1	13.803	-19.177	35	2.5-14.5	2.5
SRP 7386-2	13.3215	-19.1245			3.2058
SRP 7386-3	13.1105	-19.051			3.9116
SRP 7386-4	13.3325	-19.1335			4.6174
SRP 7386-5	13.436	-19.199			5.3232
SRP 7386-6	13.188	-19.197			6.029
SRP 7386-7	13.3315	-19.074			6.7348
SRP 7386-8	13.4205	-19.016			7.4406
SRP 7386-9	13.413	-19.056			8.1464
SRP 7386-10	13.1215	-19.1705			8.8522
SRP 7386-11	12.8185	-19.2775			9.558
SRP 7386-12	12.623	-19.2585			10.2638
SRP 7386-13	12.775	-19.0325			10.9696
SRP 7386-14	13.143	-18.6865			11.6754
SRP 7386-15	13.1035	-18.7405			12.3812
SRP 7386-16	13.146	-18.492			13.087
SRP 7386-17	13.198	-18.473			13.7928
SRP 7386-18	13.135	-18.757			14.4986
SRP 21011-1	9.9105	-19.625	18	8.5-23	8.5
SRP 21011-2	9.318	-19.5275			9.467
SRP 21011-3	8.628	-19.7355			10.434
SRP 21011-4	8.932	-19.718			11.401
SRP 21011-5	9.2135	-19.6525			12.368
SRP 21011-6	9.3735	-19.532			13.335
SRP 21011-7	9.3695	-19.4075			14.302
SRP 21011-8	9.498	-19.384			15.269
SRP 21011-9	9.708	-19.409			16.236
SRP 21011-10	9.884	-19.4815			17.203
SRP 21011-11	10.163	-19.549			18.17
SRP 21011-12	10.5555	-19.5275			19.137
SRP 21011-13	11.4365	-19.4085			20.104
SRP 21011-14	11.9715	-19.2045			21.071
SRP 21011-15	11.906	-19.228			22.038
SRP 21011-16	11.4715	-19.3605			23.005
SRP 29462-1	10.6015	-19.683	18	8.5-23	8.5
SRP 29462-2	9.7525	-20.24			9.615
SRP 29462-3	10.1575	-20.207			10.73
SRP 29462-4	10.0405	-20.098			11.845
SRP 29462-5	10.4475	-19.955			12.96
SRP 29462-6	10.918	-19.8585			14.075
SRP 29462-7	11.046	-20.0455			15.19
SRP 29462-8	10.967	-20.3825			16.305
SRP 29462-9	11.177	-20.1755			17.42
SRP 29462-10	12.186	-19.378			18.535
SRP 29462-11	12.8265	-19.089			19.65
SRP 29462-12	13	-19.158			20.765
SRP 29462-13	12.89	-19.2345			21.88
SRP 29462-14	13.09	-19.253			22.995
SRP 22648-1	12.361	-19.7205	18	8.5-23	8.5
SRP 22648-2	11.51	-19.8335			9.708
SRP 22648-3	11.8375	-19.8215			10.916
SRP 22648-4	12.492	-19.74			12.124
SRP 22648-5	12.389	-19.6105			13.332
SRP 22648-6	12.663	-19.3855			14.54
SRP 22648-7	12.7175	-19.1225			15.748
SRP 22648-8	12.994	-18.8715			16.956
SRP 22648-9	13.247	-18.642			18.164
SRP 22648-10	13.4355	-18.536			19.372
SRP 22648-11	13.356	-18.509			20.58
SRP 22648-12	13.7755	-18.5445			21.788
SRP 22648-13	14.5275	-18.473			22.996
SRP 20254-1	12.5005	-19.9345	47	2.5-15.5	2.5
SRP 20254-2	12.2	-20.0085			3.3125
SRP 20254-3	12.138	-20.084			4.125
SRP 20254-4	11.8355	-19.7625			4.9375
SRP 20254-5	11.9805	-19.5755			5.75
SRP 20254-6	13.1805	-19.472			6.5625
SRP 20254-7	14.2275	-19.2465			7.375
SRP 20254-8	13.867	-19.2195			8.1875
SRP 20254-9	13.6455	-19.0815			9
SRP 20254-10	13.7785	-18.9765			9.8125
SRP 20254-11	13.587	-19.011			10.625
SRP 20254-12	13.2705	-18.943			11.4375
SRP 20254-13	13.059	-19.1885			12.25
SRP 20254-14	13.3315	-19.192			13.0625
SRP 20254-15	13.723	-18.943			13.875
SRP 20254-16	13.6165	-18.9895			14.6875
SRP 20254-17	13.378	-19.117			15.5
SRP 17496-1	9.532	-20.298	18	8.5-23	8.5
SRP 17496-2	8.9515	-19.946			9.5357
SRP 17496-3	8.9065	-19.9695			10.5707
SRP 17496-4	9.1455	-20.1325			11.6057
SRP 17496-5	9.82	-20.5115			12.6407
SRP 17496-6	9.634	-20.124			13.6757
SRP 17496-7	9.9245	-19.903			14.7107
SRP 17496-8	10.291	-19.7455			15.7457
SRP 17496-9	10.549	-19.6305			16.7807
SRP 17496-10	10.553	-19.7			17.8157
SRP 17496-11	11.1595	-19.6835			18.8507
SRP 17496-12	11.3955	-19.6625			19.8857
SRP 17496-13	10.223	-19.9435			20.9207
SRP 17496-14	9.752	-19.891			21.9557
SRP 17496-15	10.718	-19.5695			22.9907
SRP 21371-1	13.9525	-19.276	28	8.5-23	8.5
SRP 21371-2	13.676	-19.2415			9.708
SRP 21371-3	13.6965	-19.15			10.916
SRP 21371-4	13.644	-19.185			12.124
SRP 21371-5	13.832	-18.837			13.332
SRP 21371-6	14.4755	-18.506			14.54
SRP 21371-7	14.8625	-18.3305			15.748
SRP 21371-8	14.7995	-18.648			16.956
SRP 21371-9	14.5945	-18.8925			18.164
SRP 21371-10	14.425	-19.183			19.372
SRP 21371-11	14.218	-19.0805			20.58
SRP 21371-12	14.205	-19.0785			21.788
SRP 21371-13	14.6865	-18.996			22.996
SRP 19915-1	15.72	-19.0135	46	0.3-10	0.3
SRP 19915-2	14.8815	-19.1485			0.871
SRP 19915-3	13.591	-19.15			1.442
SRP 19915-4	12.7965	-19.326			2.013
SRP 19915-5	12.0715	-19.464			2.584
SRP 19915-6	12.0825	-19.452			3.155
SRP 19915-7	12.2795	-19.4125			3.726
SRP 19915-8	12.073	-19.4055			4.297
SRP 19915-9	12.099	-19.435			4.868
SRP 19915-10	12.0875	-19.374			5.439
SRP 19915-11	12.2035	-19.269			6.01
SRP 19915-12	12.2855	-19.247			6.581
SRP 19915-13	12.3605	-19.185			7.152
SRP 19915-14	12.495	-19.126			7.723
SRP 19915-15	12.547	-19.095			8.294
SRP 19915-16	12.342	-19.392			8.865
SRP 19915-17	12.477	-19.4435			9.436
SRP 19915-18	13.24	-19.307			10.007
SRP 20255-1	11.04	-19.848	48	8.5-23	8.5
SRP 20255-2	10.7275	-19.9085			9.5357
SRP 20255-3	11.2935	-19.5995			10.5714
SRP 20255-4	10.813	-19.4435			11.6071
SRP 20255-5	10.8225	-19.5425			12.6428
SRP 20255-6	11.0305	-19.5675			13.6785
SRP 20255-7	11.441	-19.1875			14.7142
SRP 20255-8	11.791	-18.995			15.7499
SRP 20255-9	11.6675	-18.968			16.7856
SRP 20255-10	11.547	-18.947			17.8213
SRP 20255-11	11.6715	-18.8205			18.857
SRP 20255-12	11.858	-18.6695			19.8927
SRP 20255-13	12.1155	-18.6645			20.9284
SRP 20255-14	12.634	-18.616			21.9641
SRP 20255-15	12.181	-19.02			22.9998
SRP 25492-1	12.4155	-19.533	27	2.5-15.5	2.5
SRP 25492-2	12.0765	-19.5005			3.367
SRP 25492-3	11.7485	-19.5915			4.234
SRP 25492-4	11.7805	-19.4485			5.101
[truncated: 3,203 more rows]
[truncated: 2 more columns]
