# Supplementary material for: Childhood nutritional stress and later-life health outcomes in medieval England: Evidence from incremental dentine analysis
Source: Sci Adv. 2025 Jul 30;11(31):eadw7076. doi: 10.1126/sciadv.adw7076 (PMC12309679; doi:10.1126/sciadv.adw7076)
Supplement: Supplementary file 2 — Tables S1 and S2 [file sciadv.adw7076_tables_s1_and_s2.zip › adw7076_table_s2.xlsx]

## Sheet: Sheet1
Site Name	Site	Context	Phase	Time period	Burial Type	Age	PNBF	Nutritional Stress
St. Nicholas Shambles	GPO75	5053	14	0	A	23.84	0	0			Time period (0 = 1000-1200, 1 =1200-1250, 2 = 1250-1350, 3 = 1350-1540)
St. Nicholas Shambles	GPO75	5086	14	0	A	18.5	0	0			PNBF Left Tibia (0 = unobservable, 1 = absent, 2= present)
St. Nicholas Shambles	GPO75	5122	14	0	A	23.3	0	1			Nutritional stress (0 = no, 1 = yes)
St. Nicholas Shambles	GPO75	5168	14	0	A	33.46	1	0
St. Nicholas Shambles	GPO75	5169	14	0	A	15	0	0
St. Nicholas Shambles	GPO75	5191	14	0	A	15.5	1	0
St. Nicholas Shambles	GPO75	5194	14	0	A		0	0
St. Nicholas Shambles	GPO75	5200	14	0	A		0	1
St. Nicholas Shambles	GPO75	5237	14	0	A	18	0	0
St. Nicholas Shambles	GPO75	5243	14	0	A		0	0
East Smithfield	MIN86	5272	16	2	D	57.45	0	0
East Smithfield	MIN86	5291	16	2	D	20.92	0	0
East Smithfield	MIN86	5344	16	2	D	15	2	1
East Smithfield	MIN86	5812	16	2	D		0	0
East Smithfield	MIN86	5862	16	2	D	16.55	1	0
East Smithfield	MIN86	5960	16	2	D	31.74	1	0
St. Mary Graces	MIN86	6112	17	3	D	12	1	0
St. Mary Graces	MIN86	6213	17	3	D	10	1	0
St. Mary Graces	MIN86	6272	17	3	D	18.73	1	0
St. Mary Graces	MIN86	6330	17	3	D	19.5	0	0
St. Mary Graces	MIN86	6371	17	3	D	17.5	0	1
East Smithfield	MIN86	6409	16	2	D	22.76	0	0
East Smithfield	MIN86	6443	16	2	D	37.73	0	1
East Smithfield	MIN86	6518	16	2	D	13	1	0
East Smithfield	MIN86	6545	16	2	D	23.03	1	1
St. Mary Graces	MIN86	6565	17	3	D	33.61	0	1
East Smithfield	MIN86	6654	16	2	D	21.07	0	0
East Smithfield	MIN86	7055	16	2	D	31.65	0	0
St. Mary Graces	MIN86	7301	17	3	D	12	0	0
East Smithfield	MIN86	7366	16	2	D	15	0	0
St. Mary Graces	MIN86	8015	17	3	D	21.04	0	1
East Smithfield	MIN86	8075	16	2	D	29.81	0	0
St. Mary Graces	MIN86	8108	17	3	D	adult	1	0
East Smithfield	MIN86	8124	16	2	D	30.55	1	0
East Smithfield	MIN86	8161	16	2	D	70.84	0	0
East Smithfield	MIN86	8235	16	2	D	68.57	1	0
East Smithfield	MIN86	8291	16	2	D	16	0	0
East Smithfield	MIN86	8293	16	2	D	22.56	0	0
East Smithfield	MIN86	8329	16	2	D	15.5	0	0
East Smithfield	MIN86	8379	16	2	D	16	1	0
East Smithfield	MIN86	8412	16	2	D	10	1	0
East Smithfield	MIN86	8449	16	2	D	14	1	0
St. Mary Graces	MIN86	9395	17	3	A	adult	2	1
St. Mary Graces	MIN86	9417	17	3	A	75.22	0	0
St. Mary Graces	MIN86	9425	17	3	A	68.21	0	0
St. Mary Graces	MIN86	9519	17	3	D	19.5	1	1
East Smithfield	MIN86	9522	16	2	D	27.57	1	0
St. Mary Graces	MIN86	9665	17	3	D	15.5	0	0
East Smithfield	MIN86	9674	16	2	D	22.76	2	0
East Smithfield	MIN86	9731	16	2	D	32.34	2	1
East Smithfield	MIN86	9807	16	2	D	19.45	1	0
St. Mary Graces	MIN86	9901	17	3	D	17.01	1	0
St. Mary Graces	MIN86	10060	17	3	A	15	0	0
St. Mary Graces	MIN86	10170	17	3	A	17.5	2	1
St. Mary Graces	MIN86	11030	17	3	D	72.3	0	0
East Smithfield	MIN86	11109	16	2	D	20.34	1	0
East Smithfield	MIN86	11314	16	2	D	12	2	0
St. Mary Graces	MIN86	11436	17	3	D	15	1	1
East Smithfield	MIN86	11780	16	2	D	20.66	1	0
East Smithfield	MIN86	11939	16	2	D	5	0	0
St. Mary Graces	MIN86	12297	17	3	A	30.73	0	0
St. Mary Graces	MIN86	12339	17	3	A	72.24	0	0
St. Mary Graces	MIN86	12414	17	3	A	33.82	2	1
East Smithfield	MIN86	12510	16	2	D	15.5	2	0
East Smithfield	MIN86	12522	16	2	D	19.89	1	0
East Smithfield	MIN86	12553	16	2	D	29.25	1	0
St. Mary Graces	MIN86	12559	17	3	D	15.5	0	0
East Smithfield	MIN86	12566	16	2	D	23.89	1	0
East Smithfield	MIN86	12636	16	2	D	17	2	0
St. Mary Graces	MIN86	12664	17	3	D	24.47	2	0
East Smithfield	MIN86	12801	16	2	D	16	2	0
East Smithfield	MIN86	12814	16	2	D	34.19	1	1
East Smithfield	MIN86	12822	16	2	D	9.5	1	0
East Smithfield	MIN86	12839	16	2	D	24.78	0	0
East Smithfield	MIN86	12843	16	2	D	16	1	0
St. Mary Graces	MIN86	13935	17	3	A	35.26	0	1
St. Mary Graces	MIN86	14421	17	3	A	17	0	0
St. Mary Graces	MIN86	16063	17	3	A	19.5	1	0
East Smithfield	MIN87	11972	16	2	D	41.73	1	1
St. Mary Spital	SRP98	1149	15	1	A	17.5	1	0
St. Mary Spital	SRP98	1167	17	3	A	32.03	2	1
St. Mary Spital	SRP98	1334	15	1	A	20.62	1	1
St. Mary Spital	SRP98	2344	17	3	A	28.94	1	1
St. Mary Spital	SRP98	2487	17	3	D	51	2	1
St. Mary Spital	SRP98	2646	17	3	A	33.74	2	0
St. Mary Spital	SRP98	2657	17	3	A	39.01	1	0
St. Mary Spital	SRP98	2679	17	3	A	65.44	1	1
St. Mary Spital	SRP98	2907	17	3	A	40.93	0	1
St. Mary Spital	SRP98	3037	17	3	A	35.71	0	1
St. Mary Spital	SRP98	3171	15	1	A	13	1	1
St. Mary Spital	SRP98	3172	15	1	A	22.46	0	0
St. Mary Spital	SRP98	3515	17	3	A	24.19	2	0
St. Mary Spital	SRP98	3676	15	1	A	14.5	2	1
St. Mary Spital	SRP98	3679	17	3	A	20.5	0	0
St. Mary Spital	SRP98	3707	15	1	A	18	0	1
St. Mary Spital	SRP98	3730	15	1	A	34.95	0	1
St. Mary Spital	SRP98	3773	17	3	A	19.84	2	1
St. Mary Spital	SRP98	3775	17	3	A	47.01	0	1
St. Mary Spital	SRP98	3934	15	1	D	59.8	0	0
St. Mary Spital	SRP98	3963	17	3	A	17	1	1
St. Mary Spital	SRP98	4929	15	1	A	25.39	0	1
St. Mary Spital	SRP98	5275	15	1	A	35.31	1	1
St. Mary Spital	SRP98	5287	14	0	A	45.6	2	0
St. Mary Spital	SRP98	5568	15	1	A	24.39	0	1
St. Mary Spital	SRP98	6381	17	3	A	18	0	1
St. Mary Spital	SRP98	6427	17	3	A	34.39	2	0
St. Mary Spital	SRP98	6571	14	0	A	18.9	0	0
St. Mary Spital	SRP98	6877					0	0
St. Mary Spital	SRP98	7127	17	3	A	19.05	1	0
St. Mary Spital	SRP98	7266	17	3	A	29.36	1	0
St. Mary Spital	SRP98	7383	15	1	A	32.79	2	1
St. Mary Spital	SRP98	7386	17	3	A	15.5	1	1
St. Mary Spital	SRP98	7616	17	3	A	48.59	1	0
St. Mary Spital	SRP98	7796	17	3	A	32.44	2	1
St. Mary Spital	SRP98	7915	17	3	A	34.17	0	0
St. Mary Spital	SRP98	8264	17	3	A	30.74	0	1
St. Mary Spital	SRP98	8607	17	3	A	16	0	0
St. Mary Spital	SRP98	8784	17	3	A	12	0	1
St. Mary Spital	SRP98	9260	17	3	A	21.94	1	0
St. Mary Spital	SRP98	9420	14	0	A	36.7	0	0
St. Mary Spital	SRP98	9632	14	0	D	21.5	2	1
St. Mary Spital	SRP98	9789	14	0	D	34.8	0	0
St. Mary Spital	SRP98	9845	17	3	A	10	0	0
St. Mary Spital	SRP98	10124	17	3	A	24.99	0	0
St. Mary Spital	SRP98	10765	17	3	A	34.15	2	0
St. Mary Spital	SRP98	10794	17	3	A	76.39	0	0
St. Mary Spital	SRP98	11050	17	3	A	15.49	0	1
St. Mary Spital	SRP98	11136	17	3	A	26.1	1	1
St. Mary Spital	SRP98	11221	17	3	A	30.18	1	1
St. Mary Spital	SRP98	11428	17	3	A	19.71	1	1
St. Mary Spital	SRP98	11471	16	2	A	25.2	0	0
St. Mary Spital	SRP98	12238	17	3	A	18.5	1	0
St. Mary Spital	SRP98	12379	16	2	A	42.8	0	1
St. Mary Spital	SRP98	12714	15	1	A	29	1	0
St. Mary Spital	SRP98	12923	15	1	A	30.77	2	0
St. Mary Spital	SRP98	14109	17	3	A	18.5	2	1
St. Mary Spital	SRP98	14307	15	1	A	34.3	2	0
St. Mary Spital	SRP98	14493	17	3	A	27.19	0	1
St. Mary Spital	SRP98	14865	15	1	A	14.5	1	1
St. Mary Spital	SRP98	14868	15	1	A	31.46	1	0
St. Mary Spital	SRP98	15030	15	1	A	19.33	1	1
St. Mary Spital	SRP98	15044	15	1	A	17	0	1
St. Mary Spital	SRP98	15049	15	1	A	24.26	1	0
St. Mary Spital	SRP98	15339	15	1	A	18.5	2	1
St. Mary Spital	SRP98	17496	15	1	A	30.09	1	0
St. Mary Spital	SRP98	17539	16	2	A	81	0	0
St. Mary Spital	SRP98	18138	16	2	A	18	0	0
St. Mary Spital	SRP98	19094	15	1	A	20.52	0	0
St. Mary Spital	SRP98	19147	17	3	D	17	0	0
St. Mary Spital	SRP98	19294	16	2	D	37.3	0	1
St. Mary Spital	SRP98	19503	17	3	D	19	0	0
St. Mary Spital	SRP98	19618	17	3	A	35.74	1	0
St. Mary Spital	SRP98	19915	15	1	A	15.5	2	1
St. Mary Spital	SRP98	20082	15	1	A	19.35	0	1
St. Mary Spital	SRP98	20184	17	3	A	36.47	2	1
St. Mary Spital	SRP98	20254	17	3	A	15	1	0
St. Mary Spital	SRP98	20255	17	3	A	36.32	0	0
St. Mary Spital	SRP98	20462	17	3	A	24.88	1	1
St. Mary Spital	SRP98	20559	17	3	A	15	2	1
St. Mary Spital	SRP98	20682	15	1	D	30.5	2	0
St. Mary Spital	SRP98	21011	17	3	A	33.33	2	1
St. Mary Spital	SRP98	21099	17	3	A	19.51	1	1
St. Mary Spital	SRP98	21273	14	0	A	24.9	0	0
St. Mary Spital	SRP98	21349	17	3	A	14.5	1	0
St. Mary Spital	SRP98	21371	17	3	A	30.28	0	0
St. Mary Spital	SRP98	21569	17	3	A	17.5	2	1
St. Mary Spital	SRP98	21588	15	0	A	17.34	2	0
St. Mary Spital	SRP98	21971	17	3	A	14.5	2	0
St. Mary Spital	SRP98	22105	17	3	A	26.14	0	0
St. Mary Spital	SRP98	22199	16	2	D	23.4	0	1
St. Mary Spital	SRP98	22648	15	1	A	23.71	2	0
St. Mary Spital	SRP98	23103	15	1	A	26.6	0	1
St. Mary Spital	SRP98	23448	17	3	A	18	1	1
St. Mary Spital	SRP98	24010	14	0	D	30.3	2	1
St. Mary Spital	SRP98	24185	14	0	D	50	0	1
St. Mary Spital	SRP98	25492	15	1	A	25.44	2	1
St. Mary Spital	SRP98	25737	15	1	A	18.5	0	0
St. Mary Spital	SRP98	25832	15	1	A	18.71	0	1
St. Mary Spital	SRP98	26522	16	2	A	33.8	0	1
St. Mary Spital	SRP98	27476	14	0	A	30.6	0	1
St. Mary Spital	SRP98	27544	15	1	A	15	2	0
St. Mary Spital	SRP98	29058	16	2	D	21.3	0	1
St. Mary Spital	SRP98	29462	17	3	A	15	0	0
St. Mary Spital	SRP98	29698	15	1	A	31.8	0	1
St. Mary Spital	SRP98	29918	15	1	A	17	0	1
St. Mary Spital	SRP98	30033	15	1	A	15	0	1
St. Mary Spital	SRP98	30039	15	1	A	16.56	2	1
St. Mary Spital	SRP98	30168	15	1	A	16.5	1	1
St. Mary Spital	SRP98	30448	15	1	A	20.5	1	0
St. Mary Spital	SRP98	30726	15	1	A	12.5	2	1
St. Mary Spital	SRP98	30920	15	1	D	25.3	2	1
St. Mary Spital	SRP98	30939	15	1	A	15	2	0
St. Mary Spital	SRP98	31245	15	1	A	24.25	1	1
St. Mary Spital	SRP98	31392	15	1	A	15	0	0
St. Mary Spital	SRP98	32091	15	1	A	44.5	0	0
St. Mary Spital	SRP98	32222	16	2	D	67.9	0	1
St. Mary Spital	SRP98	32302	15	1	D	18.5	1	1
St. Mary Spital	SRP98	33167	15	1	A	31.6	0	1
Thornton Abbey	THOR13	1		2	D	5	0	0
Thornton Abbey	THOR13	2		2	D	18.5	2	1
Thornton Abbey	THOR13	3		2	D	45.1	1	0
Thornton Abbey	THOR13	4		2	D	42.3	0	1
Thornton Abbey	THOR13	6		2	D	26.4	1	1
Thornton Abbey	THOR13	9		2	D	31	0	0
Thornton Abbey	THOR13	10		2	D	41.8	1	0
Thornton Abbey	THOR13	11		2	D	7	0	0
Thornton Abbey	THOR13	12		2	D	3	0	0
Thornton Abbey	THOR13	14		2	D	36	1	1
Thornton Abbey	THOR13	17		2	D	14.5	1	1
Thornton Abbey	THOR13	18		2	D	3	0	0
Thornton Abbey	THOR13	19		2	D	37.1	2	1
Thornton Abbey	THOR13	20		2	D	4	0	1
Thornton Abbey	THOR13	21		2	D	6	1	1
Thornton Abbey	THOR13	25		2	D	13.5	1	1
Thornton Abbey	THOR13	35		2	D	3	0	1
Thornton Abbey	THOR13	36		2	D	3	0	0
Thornton Abbey	THOR13	41		2	D	48.7	0	1
Thornton Abbey	THOR13	43		2	D	13.5	0	1
Thornton Abbey	THOR13	47		2	D	7	0	0
Thornton Abbey	THOR13	49		2	D	31.1	0	1
Thornton Abbey	THOR14	56		2	D	12	0	0
Thornton Abbey	THOR14	58		2	D	3	1	0
Thornton Abbey	THOR14	59			A	28.6	2	1
Thornton Abbey	THOR14	60		2	D	24.1	0	1
Thornton Abbey	THOR14	61		2	D	28.5	0	1
Thornton Abbey	THOR14	82			A	5	0	0
Thornton Abbey	THOR14	90		2	D	6	0	0
Thornton Abbey	THOR14	101			A	46	1	0
Thornton Abbey	THOR14	102			A	2	0	0
Thornton Abbey	THOR14	104			A	8.5	0	0
Thornton Abbey	THOR14	112			A	10	1	1
Thornton Abbey	THOR14	121			A	21.2	0	0
Thornton Abbey	THOR14	125			A	29	0	1
Thornton Abbey	THOR14	127			A	13	0	1
Thornton Abbey	THOR14	R002			A	30	0	1
Thornton Abbey	THOR15	3			A	0.5	0	1
Thornton Abbey	THOR15	8			A	21	0	1
Thornton Abbey	THOR15	9			A	4	0	0
Thornton Abbey	THOR15	11			A	32.8	2	1
Thornton Abbey	THOR15	14			A	7	0	0
Thornton Abbey	THOR15	17			A	0.75	1	1
Thornton Abbey	THOR15	18			A	14	1	1
Thornton Abbey	THOR15	P002			A	8	1	0
Thornton Abbey	THOR16	13			A	31.6	0	0
Thornton Abbey	THOR16	16			A	36.2	2	1
Thornton Abbey	THOR16	20			A	49.4	0	0
Thornton Abbey	THOR16	21			A	14	1	0
Thornton Abbey	THOR16	22			A	39.5	2	0
Thornton Abbey	THOR16	24			A	32.4	1	1
Thornton Abbey	THOR16	26			A	48.6	2	1
Thornton Abbey	THOR16	28			A	14	1	1
Thornton Abbey	THOR16	29			A	9	0	0
Thornton Abbey	THOR16	30			A	12	1	0
Thornton Abbey	THOR16	34			A	58.1	2	1
Thornton Abbey	THOR16	37			A	70	0	0
Thornton Abbey	THOR16	39			A	49.4	2	1
Thornton Abbey	THOR16	42			A	8	1	0
Thornton Abbey	THOR16	43			A	7	0	1
Thornton Abbey	THOR16	44			A	1.5	0	1
Thornton Abbey	THOR16	54			A	73.1	2	1
Thornton Abbey	THOR16	55			A	37.4	2	1
Thornton Abbey	THOR16	57			A	16.5	2	0
Thornton Abbey	THOR16	58			A	12	2	1
Thornton Abbey	THOR16	60			A	46.7	2	0
Thornton Abbey	THOR16	61			A	12.5	1	1
Thornton Abbey	THOR16	64			A	16	0	1
Thornton Abbey	THOR16	72			A	41.6	2	1
Thornton Abbey	THOR16	25			A	8	1	0
Thornton Abbey	THOR16	27			A	8	0	0
Thornton Abbey	THOR16	32			A	2	0	0
Thornton Abbey	THOR16	47			A	8	0	0
Thornton Abbey	THOR16	48			A	23.6	2	0
Thornton Abbey	THOR16	70			A	66.7	2	0
Thornton Abbey	THOR16	71			A	55.1	2	1
Thornton Abbey	THOR16	BFNO545			A	21	0	1
Time period (0 = 1000-1200, 1 =1200-1250, 2 = 1250-1350, 3 = 1350-1540)
Sex (x is unobservable,0 is male, 1 is female)
PNBF Left Tibia (0 = unobservable, 1 = absent, 2= present)
Nutritional stress (0 = no, 1 = yes)
